# Supplementary material for: Mapping terrestrial macroplastics and polymer-coated materials in an urban watershed using WorldView-3 and laboratory reflectance spectroscopy
Source: Environ Monit Assess. 2025 Jun 25;197(7):802. doi: 10.1007/s10661-025-14125-z (PMC12198079; doi:10.1007/s10661-025-14125-z)
Supplement: Supplementary file 1 — Supplementary file1 (XLSX 13 KB) [file 10661_2025_14125_MOESM1_ESM.xlsx]

## Sheet: LLCW Trash Surveys
#	Date	Latitude	Longitude	Microwatershed	Category	Scale (1-12)	Scale Group	Dispersal	Comments	Image
1	2021-11-05T21:07:16.000Z	32.5354	-117.099	G	Dumping in Channel	8	High	Low	first, left outlet	https://media.litterati.org/2021/11/05/253808-1636146452681.jpg
2	2021-11-05T21:09:04.000Z	32.5354	-117.099	G	Dumping in Channel	7	High	Low	diapers, domestic	https://media.litterati.org/2021/11/05/253808-1636146569101.jpg
3	2021-11-05T21:11:34.000Z	32.535	-117.099	G	Unclear	8	High	High	bottles, dispersed	https://media.litterati.org/2021/11/05/253808-1636146713480.jpg
4	2021-11-05T21:12:24.000Z	32.535	-117.098	G	Dumping in channel	6	Moderate	Low	baby trash, powdered milk	https://media.litterati.org/2021/11/05/253808-1636146755688.jpg
5	2021-11-05T21:15:25.000Z	32.5351	-117.098	G	Dumping near channel	5	Moderate	High	crate, cloth	https://media.litterati.org/2021/11/05/253808-1636146936814.jpg
6	2021-11-05T21:16:42.000Z	32.5351	-117.098	G	Dumping in channel	7	High	Both	bottles and large plastic	https://media.litterati.org/2021/11/05/253808-1636147015258.jpg
7	2021-11-05T21:18:55.000Z	32.5351	-117.099	G	Dumping near channel	9	High	Low	orange bags juice	https://media.litterati.org/2021/11/05/253808-1636147145794.jpg
8	2021-11-05T21:21:17.000Z	32.5345	-117.098	G	Dumping near channel	7	High	High	burned, sawdust	https://media.litterati.org/2021/11/05/253808-1636147284033.jpg
9	2021-11-05T21:22:55.000Z	32.5347	-117.098	G	Dumping near channel	10	Very High	Both	little tree, burned items	https://media.litterati.org/2021/11/05/253808-1636147385804.jpg
10	2021-11-05T21:23:49.000Z	32.5342	-117.098	G	Dumping near channel	5	Moderate	Low	pink thing, rocking chair	https://media.litterati.org/2021/11/05/253808-1636147433498.jpg
11	2021-11-05T21:24:42.000Z	32.5339	-117.098	G	Dumping near channel	6	Moderate	High	rocks, gravel, styrofoam	https://media.litterati.org/2021/11/05/253808-1636147494689.jpg
12	2021-11-05T21:27:21.000Z	32.5341	-117.098	G	Dumping near channel	10	Very High	Low	trash grave	https://media.litterati.org/2021/11/05/253808-1636147665749.jpg
13	2021-11-05T21:38:25.000Z	32.5303	-117.098	E	Minimal/no trash	1	Low	NA	begin microws E	https://media.litterati.org/2021/11/05/253808-1636148326088.jpg
14	2021-11-05T21:40:35.000Z	32.5295	-117.1	E	Dumping near channel	6	Moderate	Low	cardboard	https://media.litterati.org/2021/11/05/253808-1636148467820.jpg
15	2021-11-05T21:41:24.000Z	32.529	-117.101	E	Dumping near channel	4	Moderate	High	burned litter	https://media.litterati.org/2021/11/05/253808-1636148497381.jpg
16	2021-11-05T21:48:48.000Z	32.5282	-117.101	E	Dumping near channel	11	Very High	Low	superdump-bed, wood, planks, couch	https://media.litterati.org/2021/11/05/253808-1636148961675.jpg
17	2021-11-05T21:59:44.000Z	32.5283	-117.094	F	Minimal/no trash	1	Low	NA	main channel	https://media.litterati.org/2021/11/05/253808-1636149598656.jpg
18	2021-11-05T22:01:55.000Z	32.5268	-117.093	F	Dumping near channel	6	Moderate	Low	cardboard near main channel	https://media.litterati.org/2021/11/05/253808-1636149729514.jpg
19	2021-11-05T22:07:29.000Z	32.5231	-117.093	C	Minimal/no trash	1	Low	NA	clean dirt roads	https://media.litterati.org/2021/11/05/253808-1636150075120.jpg
20	2021-11-05T22:12:21.000Z	32.5204	-117.093	C	Dumping in channel	11	Very High	Low	near blankets erosion	https://media.litterati.org/2021/11/05/253808-1636150355584.jpg
21	2021-11-05T22:16:44.000Z	32.517	-117.093	C	Dumping near channel	8	High	Low	collection side curveside	https://media.litterati.org/2021/11/05/253808-1636150621326.jpg
22	2021-11-05T22:21:23.000Z	32.5116	-117.092	C	Dumping in channel	12	Very High	High	megadump-shelves, crates	https://media.litterati.org/2021/11/05/253808-1636151064593.jpg
23	2021-11-05T22:21:47.000Z	32.5116	-117.092	C	Dumping in channel	12	Very High	High	mgdmp- tires, plastic	https://media.litterati.org/2021/11/05/253808-1636151065059.jpg
24	2021-11-05T22:21:57.000Z	32.5118	-117.092	C	Dumping in channel	12	Very High	High	mgadmp-one big tire	https://media.litterati.org/2021/11/05/253808-1636151067852.jpg
25	2021-11-05T22:22:15.000Z	32.5119	-117.093	C	Dumping in channel	12	Very High	High	mgadmp-northest- white bags, buckets	https://media.litterati.org/2021/11/05/253808-1636151059328.jpg
26	2021-11-05T22:28:43.000Z	32.5118	-117.093	C	Dumping in channel	7	High	Low	mattress in channel	https://media.litterati.org/2021/11/05/253808-1636151342997.jpg
27	2021-11-05T22:30:40.000Z	32.5111	-117.093	C	Dumping near channel	12	Very High	High	megadump2-first shot	https://media.litterati.org/2021/11/05/253808-1636151530312.jpg
28	2021-11-05T22:31:51.000Z	32.5101	-117.093	C	Dumping in channel	12	Very High	High	megadump-cows, pipe,second shot	https://media.litterati.org/2021/11/05/253808-1636151530982.jpg
29	2021-11-05T22:39:11.000Z	32.5142	-117.093	C	Dumping in channel	7	High	High	hotspot channel- begin	https://media.litterati.org/2021/11/05/253808-1636151968788.jpg
30	2021-11-05T22:44:31.000Z	32.5184	-117.093	C	Dumping in channel	7	High	High	hotspot channel-end	https://media.litterati.org/2021/11/05/253808-1636152283352.jpg
31	2021-11-05T22:51:30.000Z	32.5238	-117.092	F	Minimal/no trash	3	Low	NA	clean, split C/D/F	https://media.litterati.org/2021/11/05/253808-1636152715142.jpg
32	2021-11-05T22:56:24.000Z	32.5163	-117.089	D	Minimal/no trash	2	Low	NA	mid main channel, before centroid	https://media.litterati.org/2021/11/05/253808-1636152993879.jpg
33	2021-11-05T23:02:07.000Z	32.51	-117.085	D	Minimal/no trash	1	Low	NA	mid main channel, past centroid	https://media.litterati.org/2021/11/05/253808-1636153343247.jpg
34	2021-11-05T23:10:35.000Z	32.5079	-117.08	B	Dumping in channel	12	Very High	High	megadump3- begin- south B	https://media.litterati.org/2021/11/05/253808-1636153869089.jpg
35	2021-11-05T23:11:32.000Z	32.508	-117.08	B	Dumping in channel	12	Very High	High	megadump3- end	https://media.litterati.org/2021/11/05/253808-1636153905001.jpg
36	2021-11-05T23:17:30.000Z	32.5095	-117.083	B	Dumping near channel	8	High	High	narrow channel side, dirt road	https://media.litterati.org/2021/11/05/253808-1636154260109.jpg
37	2021-11-05T23:18:32.000Z	32.5098	-117.084	B	Dumping near channel	9	High	Low	exiting dirt road	https://media.litterati.org/2021/11/05/253808-1636154337972.jpg
38	2021-11-05T23:23:08.000Z	32.5053	-117.083	A	Dumping near channel	3	Low	NA	vegetated, tire	https://media.litterati.org/2021/11/05/253808-1636154602899.jpg
39	2021-11-05T23:27:23.000Z	32.5023	-117.082	A	Dumping in channel	9	High	Low	couch, infrastructure,shelves	https://media.litterati.org/2021/11/05/253808-1636154855904.jpg
40	2021-11-05T23:30:59.000Z	32.5003	-117.081	A	Dumping in channel	3	Low	High	Split of A streams, mininal trash	https://media.litterati.org/2021/11/05/253808-1636155067985.jpg
41	2021-11-05T23:33:32.000Z	32.4981	-117.084	A	Minimal/no trash	2	Low	NA	clean streets near channel	https://media.litterati.org/2021/11/05/253808-1636155223484.jpg
42	2021-11-05T23:34:54.000Z	32.4962	-117.084	A	Minimal/no trash	1	Low	NA	revegetation site	https://media.litterati.org/2021/11/05/253808-1636155310606.jpg
43	2021-11-05T23:38:24.000Z	32.4907	-117.083	A	Dumping in channel	10	Very High	High	canyon dumping, steep	https://media.litterati.org/2021/11/05/253808-1636155521023.jpg
44	2021-11-05T23:38:58.000Z	32.4905	-117.083	A	Dumping in channel	10	Very High	High	south upstream canyon dumping	https://media.litterati.org/2021/11/05/253808-1636155552109.jpg
