# Supplementary material for: Mapping terrestrial macroplastics and polymer-coated materials in an urban watershed using WorldView-3 and laboratory reflectance spectroscopy
Source: Environ Monit Assess. 2025 Jun 25;197(7):802. doi: 10.1007/s10661-025-14125-z (PMC12198079; doi:10.1007/s10661-025-14125-z)
Supplement: Supplementary file 2 — Supplementary file2 (XLSX 105 KB) [file 10661_2025_14125_MOESM2_ESM.xlsx]

## Sheet: spec_library
339.3	11.22	15.81	18.88	14.32	11.83	23.08	82.05	38.46	76.92	69.23	64.1	76.92	58.97	32.97	24.91	8.72	9.96
340.8	9.81	14.48	18.69	11.75	11.19	21.71	89.18	43.24	81.08	70.26	64.86	83.77	67.57	31.31	21.25	9.51	11.19
342.3	9.4	14.95	20.08	11.48	9.56	20.61	94.27	42.86	88.56	74.27	65.7	97.11	71.43	30.7	21.04	8.13	11.96
343.7	10.07	15.29	17.16	12.32	10.12	21.15	89.17	43.25	78.37	62.15	78.36	94.56	62.16	30	21.12	7.04	11
345.2	8.55	16.11	14.79	11	9.43	21.61	94.72	44.74	86.83	65.77	84.19	94.69	60.52	31.75	22	5.89	11.79
346.7	8.23	14.76	14.76	11.58	8.42	20.85	97.54	39.03	87.79	70.71	78.02	87.75	58.53	31.28	20.36	5.27	9.83
348.1	7.98	15.19	14.42	10.89	7.47	19.71	104.62	41.86	88.35	74.39	74.39	85.99	62.79	29.44	17.43	6.23	8.41
349.6	9.61	14.41	15.37	10.81	6.26	19.08	111.87	54.77	90.45	80.92	80.92	99.92	59.52	29.14	18.2	7.4	7.97
351.1	8.51	13.74	17.01	10.91	6.85	19.39	111.59	44.19	83.7	81.36	90.65	102.24	65.11	29.67	17.77	7.37	9.39
352.5	8.16	14.53	16.72	10.47	6.14	19.04	108.65	39.14	80.41	73.88	89.08	97.73	60.86	29.09	18.66	6.15	10.7
354	7.19	14.37	16.53	9.55	7.05	18.8	112.71	42.56	82.95	76.55	89.31	99.89	63.82	29.51	18.26	5.61	11.42
355.5	6.99	15.13	15.94	9.43	6.78	18.52	107.49	37.74	84.87	67.88	73.54	90.46	56.6	29.58	18.48	4.91	9.62
357	7.74	14.42	16.24	8.89	6.32	19.13	109.03	40.01	90.87	72.68	79.95	90.8	54.54	28.79	17.44	5.13	9.06
358.4	7.38	14.75	17.73	9.72	5.73	18.77	113.49	44.08	89.79	72.83	82.99	94.79	50.84	28.99	17.85	5.74	8.45
359.9	7.77	14.75	18.57	10.12	4.54	18.63	121.96	45.77	88.1	76.21	93.15	103.24	57.62	29.27	18.18	5.72	8.51
361.4	7.73	14.59	18.76	10.09	4.36	18.43	123.65	52.55	94.87	79.6	94.84	111.69	62.7	29.25	18.81	5.87	9.55
362.8	7.56	14.65	18.54	9.72	4.47	18.67	117.66	53.24	98.34	74.13	93.46	111.11	59.67	30.23	17.9	6.15	9.98
364.3	7.45	15.55	18.36	9.73	4.98	19.46	122.49	54.85	101.56	77.35	93.46	112.71	61.28	31.07	18.04	5.7	9.62
365.8	7.91	16.02	18.58	9.54	5.61	19.8	122.63	53.04	99.94	74.17	93.85	110.4	62.11	31.12	18.4	5.62	9.32
367.2	7.88	15.46	19.35	9.62	5.6	19.97	118.21	50.72	94.31	71.76	97.08	109.65	60.55	30.6	17.76	6.14	9.63
368.7	7.62	15.72	20.52	9.51	5.36	19.65	122.26	44.75	93.36	73.61	97.26	103.74	60.51	30.7	18.01	6.18	9.52
370.1	7.49	15.99	21.2	10.07	5.13	18.86	121.68	47.45	93.53	73	96.04	107.46	58.96	31.28	18.57	6.33	10.18
371.6	7.19	16.42	21.92	10.42	4.78	18.81	127.51	51.33	102.56	80.17	97.25	112.91	63.14	32.34	18.17	6.03	10.52
373.1	7.73	16.82	21.55	10.69	4.79	18.46	131.04	53.26	106.42	77.83	101.17	120.5	62.32	32.73	18.43	6	10.79
374.5	7.91	16.82	21.64	10.4	5.33	18.79	128.07	56.43	105.05	76.83	101.15	121.5	65.37	33.32	18.32	6.06	10.41
376	8.16	16.81	22.22	10.82	5.32	18.66	126.92	56.49	101.1	75.2	98.69	117.35	64.69	33.37	18.9	5.94	10.4
377.5	8.41	16.98	23.21	11.38	5.68	18.72	120.52	52.19	95.57	72.73	95.52	111.67	63.03	33.64	18.97	6.45	10.31
378.9	7.92	17.34	23.3	12.01	5.76	19.02	120.27	53.08	93.8	73.37	95.78	105.84	58.15	34.51	19.21	6.18	11.05
380.4	8.06	17.88	23.97	12.55	5.68	19.02	123.09	50.52	100.92	74.64	95.81	107.78	61.6	34.93	19.18	6.49	11.23
381.9	8.27	18.38	24.18	12.61	5.59	19.42	119.27	51.47	100.88	73.68	98.87	110.36	61.15	35.26	18.95	6.73	11.57
383.3	8.42	18.65	24.31	12.53	5.72	20.13	120.95	52.31	102.66	71.45	100.75	113.42	62.37	35.21	18.83	6.67	11.76
384.8	8.42	19.03	24.82	13.22	5.52	20.99	121.58	53.06	99.03	70.32	99.83	114.43	65.2	35.66	19.29	6.69	11.88
386.2	8.08	19.11	24.97	13.71	5.75	21.59	121.61	52.44	95.87	75.68	98.22	110.94	64.5	36.34	19.53	6.81	12.1
387.7	8.71	19.53	25.41	14.53	5.95	22.26	116.13	50.39	93.98	76.17	95.38	109.27	62.2	36.8	19.75	6.79	12.37
389.2	8.98	20.02	25.92	14.99	6.01	22.27	118.58	50.02	97.12	74.18	92.19	107.28	61.09	37.18	19.59	6.74	12.52
390.6	8.9	20.24	26.42	15.36	6.01	22.47	117.36	47.42	98.59	74.54	92.03	107.42	63.62	37.55	19.92	6.88	12.62
392.1	8.85	20.45	26.81	15.95	6.09	22.29	115.58	47.29	98.07	71.99	91.94	106.89	66.04	37.67	19.7	7.03	12.97
393.6	8.8	20.54	26.98	16.46	6.29	22.03	110.38	44.46	94.34	70.98	90.93	104.06	63.87	37.68	19.62	7.19	13.53
395	8.78	20.69	27.21	17.17	6.49	21.85	108.77	44.76	93.57	71.96	92.44	104.87	62.61	37.73	19.88	7.44	13.74
396.5	8.92	20.87	27.59	17.58	6.81	21.95	108.56	42.25	93.09	71.22	89.13	101.07	62.11	38.09	19.67	7.44	13.93
397.9	9.04	21.28	27.91	18.25	6.8	22.22	108.87	42.1	93.55	71.35	88.04	101.41	62.87	38.48	19.79	7.37	13.6
399.4	9.11	21.55	28.1	18.68	7.01	22.6	107.73	41.69	95.71	72.35	87.72	101.67	64.97	38.73	19.9	7.34	13.8
400.9	9.06	21.55	28.18	19.15	7.26	23.32	103.9	39.43	92.07	70.85	85.31	99.59	65.77	39.09	19.95	7.45	13.96
402.3	9.11	21.5	28.55	19.49	7.43	24.34	101.8	38.76	90.94	69.71	83.91	97.93	64.21	39.16	20.1	7.58	14.4
403.8	9.04	21.32	28.71	19.9	7.38	25.86	99.23	36.78	89.29	71.02	82.16	95.76	63.8	39.47	20.01	7.92	14.45
405.2	9.21	21.19	28.81	20.11	7.57	27.47	95.75	33.1	88.43	70.07	79.45	92.97	62.06	39.5	20.18	7.92	14.64
406.7	9.33	21.28	28.96	20.27	7.62	29.01	93.21	31.52	87.1	70.1	76.9	90.78	61.43	39.6	20.02	7.95	14.58
408.1	9.35	21.37	28.95	20.51	7.63	30.45	89.5	29.66	85.62	70	73.55	88.71	61.32	39.91	19.84	7.95	14.54
409.6	9.19	21.31	28.97	20.55	7.85	31.08	86.89	28.09	84.26	69.07	70.95	86.34	61.33	40.05	19.84	7.87	14.66
411.1	9.21	21.23	29.12	20.91	7.88	31.58	84.06	26.24	82.79	68.44	68.56	84.76	61.69	40.49	19.94	8.09	14.69
412.5	9.1	21.11	29.25	21.17	7.87	31.66	82.15	24.74	81.64	67.5	66.82	82.92	61.94	40.79	20.18	8.02	14.75
414	9.13	21.04	29.42	21.3	7.88	31.69	80.28	23.16	80.52	66.52	65.38	81.66	61.73	40.86	20.09	8.32	14.85
415.4	9.23	20.97	29.43	21.45	7.9	31.77	78.92	21.73	79.85	65.6	64.23	80.46	61.79	40.95	20.37	8.3	14.84
416.9	9.25	20.8	29.43	21.58	7.9	31.88	78.1	20.91	79.66	64.88	63.21	79.51	62.32	41.07	20.21	8.35	14.81
418.3	9.28	20.71	29.55	21.64	7.85	32.04	77.25	20.24	79.46	64.23	62.66	78.93	62.75	41.22	20.07	8.4	14.91
419.8	9.21	20.75	29.55	21.78	7.81	32.41	77	19.71	79.38	63.94	62.29	78.77	63.24	41.44	20	8.53	14.97
421.2	9.18	20.75	29.63	21.98	7.74	32.64	76.82	19.26	79.22	63.81	62.22	78.73	63.86	41.64	19.95	8.61	15.02
422.7	9.14	20.63	29.69	22.28	7.91	33.05	76.84	18.73	79.15	63.96	62.17	78.71	64.33	41.7	20.02	8.63	15.08
424.1	9.14	20.52	29.7	22.47	7.9	33.43	77.05	18.14	79.11	64.26	62.35	78.65	64.97	41.84	20.04	8.72	15.13
425.6	9.17	20.44	29.75	22.61	8.04	33.86	77.21	17.88	79.22	64.64	62.79	78.87	65.56	42.03	19.97	8.81	15.2
427	9.18	20.38	29.91	22.8	8.01	34.3	77.56	17.62	79.43	65.19	63.19	79.15	65.96	42.2	19.97	8.93	15.23
428.5	9.18	20.32	29.97	22.9	7.84	34.64	77.79	17.42	79.76	65.75	63.6	79.43	66.46	42.46	19.95	9.08	15.23
429.9	9.17	20.23	29.94	23.13	7.94	34.78	77.91	17.25	79.82	66.36	63.95	79.51	66.89	42.56	19.81	9.19	15.18
431.4	9.22	20.21	30	23.36	7.94	34.87	78.02	17.16	80.1	66.94	64.52	79.85	67.4	42.74	19.75	9.3	15.28
432.8	9.24	20.1	30.02	23.59	8.02	34.84	78.07	17.09	80.21	67.4	65.04	80.08	67.77	42.82	19.73	9.38	15.35
434.3	9.23	20	30.09	23.79	8.03	34.85	78.33	16.96	80.18	67.76	65.39	80.28	68.18	43.03	19.79	9.39	15.46
435.7	9.24	19.92	30.13	23.97	8.02	34.71	78.34	16.92	80.12	67.94	65.63	80.34	68.38	43.17	19.72	9.5	15.51
437.2	9.24	19.88	30.19	24.21	8.03	34.53	78.44	16.9	80.11	68.06	66	80.43	68.62	43.36	19.63	9.61	15.53
438.6	9.28	19.8	30.26	24.35	8.09	34.3	78.51	16.98	80.3	68.16	66.42	80.6	68.9	43.47	19.46	9.77	15.54
440.1	9.27	19.74	30.27	24.58	8.11	34.15	78.62	17.05	80.6	68.26	66.91	80.81	69.39	43.63	19.34	9.9	15.55
441.5	9.28	19.66	30.25	24.77	8.18	33.91	78.76	17.16	80.81	68.47	67.43	80.99	69.76	43.71	19.23	10	15.61
443	9.35	19.59	30.27	25.03	8.22	33.81	78.87	17.25	80.93	68.56	67.81	81.1	70.08	43.8	19.23	10.07	15.69
444.4	9.36	19.49	30.29	25.27	8.2	33.76	78.98	17.3	80.94	68.71	68.18	81.35	70.42	43.93	19.17	10.2	15.76
445.8	9.35	19.41	30.36	25.49	8.22	33.79	79.03	17.42	80.93	68.85	68.56	81.49	70.56	44.05	19.11	10.26	15.81
447.3	9.37	19.36	30.41	25.68	8.23	33.83	79.17	17.73	81.02	69.07	69.01	81.75	70.89	44.14	18.99	10.4	15.82
448.7	9.35	19.31	30.41	25.94	8.25	33.9	79.33	18.02	81.3	69.41	69.49	81.98	71.23	44.21	18.84	10.53	15.79
450.2	9.34	19.25	30.39	26.17	8.3	33.99	79.54	18.39	81.56	69.81	69.9	82.29	71.61	44.34	18.77	10.61	15.8
451.6	9.35	19.2	30.41	26.49	8.34	34.12	79.76	18.65	81.8	70.2	70.39	82.53	71.98	44.45	18.71	10.65	15.81
453	9.38	19.11	30.42	26.79	8.37	34.23	79.96	18.9	82	70.65	70.78	82.72	72.31	44.52	18.66	10.76	15.89
454.5	9.39	19.04	30.4	27.06	8.4	34.35	80.13	19.19	82.06	70.94	71.11	82.8	72.46	44.57	18.61	10.83	15.93
455.9	9.43	18.96	30.4	27.32	8.38	34.41	80.22	19.64	82.07	71.2	71.39	82.96	72.67	44.63	18.48	10.92	15.95
457.4	9.42	18.88	30.37	27.57	8.38	34.45	80.29	20.19	82.16	71.45	71.63	83.17	72.85	44.76	18.31	11.01	15.91
458.8	9.39	18.82	30.34	27.87	8.44	34.49	80.47	20.74	82.34	71.76	71.83	83.3	73.12	44.82	18.2	11.07	15.91
460.2	9.38	18.76	30.29	28.17	8.41	34.54	80.61	21.33	82.54	72.07	72.11	83.5	73.41	44.82	18.11	11.09	15.89
461.7	9.39	18.7	30.3	28.48	8.38	34.63	80.76	21.76	82.68	72.33	72.39	83.61	73.6	44.91	18.03	11.09	15.91
463.1	9.39	18.61	30.31	28.84	8.4	34.62	80.82	22.32	82.76	72.41	72.49	83.7	73.79	44.93	17.89	11.19	15.95
464.5	9.39	18.54	30.29	29.18	8.39	34.57	80.87	22.94	82.75	72.47	72.69	83.78	73.89	44.97	17.75	11.27	15.98
466	9.39	18.45	30.23	29.54	8.36	34.55	80.94	23.76	82.85	72.56	72.77	83.86	74.06	45	17.57	11.35	15.99
467.4	9.37	18.4	30.16	29.78	8.35	34.53	80.84	24.62	82.87	72.67	72.83	83.83	74.04	45.07	17.37	11.42	15.99
468.9	9.36	18.34	30.11	30.04	8.38	34.56	80.95	25.55	82.94	72.81	72.98	83.97	74.18	45.14	17.18	11.45	15.99
470.3	9.33	18.29	30.11	30.36	8.4	34.55	81.16	26.54	83.11	72.91	73.1	84.11	74.39	45.23	17.05	11.47	15.95
471.7	9.34	18.25	30.08	30.68	8.4	34.52	81.21	27.57	83.16	72.96	73.21	84.2	74.5	45.22	16.87	11.51	16
473.1	9.34	18.23	30.11	31.01	8.38	34.49	81.31	28.68	83.26	73.06	73.32	84.31	74.69	45.2	16.66	11.55	15.98
474.6	9.38	18.2	30.08	31.32	8.37	34.52	81.31	29.95	83.31	73.09	73.39	84.4	74.75	45.2	16.51	11.61	16.01
476	9.36	18.17	30.04	31.54	8.35	34.57	81.37	31.39	83.32	73.13	73.55	84.48	74.85	45.26	16.35	11.64	16.03
477.4	9.35	18.11	29.95	31.82	8.39	34.64	81.41	33.01	83.38	73.22	73.53	84.53	74.86	45.34	16.15	11.71	16.04
478.9	9.34	18.1	29.92	32.08	8.44	34.67	81.51	34.67	83.44	73.21	73.57	84.56	74.99	45.42	16	11.75	16.01
480.3	9.32	18.1	29.93	32.36	8.49	34.69	81.58	36.4	83.52	73.21	73.61	84.59	75.03	45.45	15.84	11.76	15.99
481.7	9.29	18.1	29.94	32.65	8.57	34.74	81.65	38.12	83.59	73.22	73.64	84.64	75.1	45.45	15.62	11.78	16.01
483.1	9.28	18.05	29.91	32.94	8.65	34.81	81.79	39.92	83.68	73.36	73.68	84.86	75.31	45.43	15.47	11.82	16.04
484.6	9.28	18	29.9	33.22	8.71	34.89	81.83	41.77	83.71	73.39	73.72	84.99	75.36	45.51	15.38	11.89	16.03
486	9.3	17.97	29.84	33.45	8.8	34.93	81.97	43.67	83.81	73.44	73.7	85.07	75.4	45.59	15.26	11.95	16.04
487.4	9.3	17.95	29.81	33.66	8.89	35.01	81.97	45.47	83.8	73.48	73.75	85.12	75.46	45.68	15.11	11.96	16.02
488.9	9.3	17.93	29.79	33.87	9.03	35.04	82.06	47.2	83.83	73.4	73.75	85.18	75.5	45.68	14.92	11.99	16.03
490.3	9.27	17.93	29.8	34.08	9.19	35.15	82.11	48.74	83.87	73.43	73.7	85.24	75.49	45.74	14.75	12.02	16.02
491.7	9.25	17.87	29.8	34.27	9.35	35.21	82.16	50.17	83.93	73.37	73.6	85.25	75.48	45.71	14.63	12.05	16.03
493.1	9.27	17.82	29.76	34.42	9.52	35.31	82.23	51.55	83.98	73.4	73.53	85.34	75.49	45.77	14.52	12.09	16.04
494.5	9.27	17.76	29.74	34.57	9.69	35.37	82.26	52.82	83.99	73.36	73.42	85.44	75.48	45.82	14.44	12.13	16.06
496	9.26	17.72	29.71	34.71	9.85	35.41	82.32	53.98	84.03	73.34	73.29	85.47	75.43	45.9	14.34	12.14	16.09
497.4	9.24	17.69	29.71	34.78	10.04	35.47	82.4	54.87	84.06	73.34	73.18	85.5	75.45	45.94	14.21	12.18	16.08
498.8	9.24	17.65	29.72	34.88	10.19	35.54	82.41	55.67	84.02	73.27	73.11	85.56	75.44	46.01	14.06	12.2	16.05
500.2	9.24	17.63	29.69	34.97	10.4	35.61	82.48	56.33	84.04	73.18	73.02	85.57	75.41	46	13.96	12.25	16.05
501.6	9.26	17.57	29.71	35.04	10.54	35.7	82.57	56.96	84.04	73.1	72.94	85.68	75.36	46.04	13.87	12.27	16.06
503.1	9.25	17.51	29.66	35.09	10.64	35.76	82.7	57.52	84.14	73.04	72.79	85.78	75.3	46.07	13.76	12.28	16.09
504.5	9.22	17.45	29.64	35.1	10.7	35.82	82.73	57.95	84.18	73	72.64	85.85	75.25	46.14	13.68	12.31	16.11
505.9	9.2	17.42	29.64	35.12	10.77	35.84	82.76	58.38	84.19	72.94	72.47	85.89	75.24	46.2	13.59	12.33	16.13
507.3	9.19	17.38	29.63	35.12	10.85	35.91	82.74	58.6	84.19	72.8	72.39	85.9	75.26	46.23	13.49	12.32	16.1
508.7	9.18	17.35	29.62	35.09	10.92	35.95	82.77	58.81	84.13	72.66	72.23	85.85	75.18	46.26	13.39	12.34	16.09
510.1	9.17	17.29	29.57	35.02	10.95	36.02	82.83	59.03	84.16	72.57	72.08	85.89	75.11	46.29	13.36	12.34	16.08
511.6	9.16	17.27	29.55	34.99	10.96	36.1	82.85	59.23	84.21	72.47	71.93	85.88	75.04	46.32	13.29	12.37	16.1
513	9.15	17.29	29.56	34.93	10.94	36.18	82.96	59.38	84.23	72.39	71.78	85.97	75.01	46.38	13.25	12.34	16.12
514.4	9.12	17.29	29.57	34.86	10.91	36.25	83.01	59.54	84.27	72.34	71.63	86.02	75	46.42	13.15	12.32	16.1
515.8	9.12	17.31	29.56	34.78	10.92	36.3	83.06	59.6	84.26	72.21	71.5	86.1	74.94	46.45	13.07	12.32	16.09
517.2	9.11	17.33	29.54	34.67	10.91	36.38	83.06	59.64	84.25	72.14	71.38	86.18	74.91	46.51	13.01	12.29	16.05
518.6	9.07	17.34	29.52	34.58	10.93	36.45	83.09	59.7	84.23	72	71.21	86.17	74.86	46.55	13.01	12.29	16.02
520	9.06	17.37	29.52	34.42	10.93	36.54	83.17	59.69	84.3	71.9	70.98	86.22	74.77	46.6	13.01	12.29	15.98
521.5	9.04	17.43	29.53	34.3	10.93	36.58	83.18	59.73	84.35	71.75	70.77	86.25	74.69	46.58	13.02	12.26	15.94
522.9	9.03	17.45	29.51	34.14	10.93	36.67	83.22	59.66	84.29	71.66	70.5	86.22	74.6	46.65	12.99	12.22	15.92
524.3	9.01	17.5	29.48	33.95	10.94	36.7	83.26	59.7	84.3	71.51	70.25	86.27	74.57	46.66	12.99	12.17	15.88
525.7	8.99	17.49	29.39	33.78	10.97	36.72	83.24	59.61	84.26	71.31	69.92	86.21	74.47	46.61	12.98	12.12	15.83
527.1	8.95	17.49	29.36	33.61	11.04	36.78	83.26	59.58	84.24	71.16	69.61	86.27	74.35	46.54	13.02	12.08	15.77
528.5	8.94	17.52	29.38	33.39	11.11	36.87	83.37	59.55	84.34	71.1	69.33	86.44	74.23	46.58	13.11	12.04	15.73
529.9	8.9	17.52	29.4	33.18	11.22	37	83.43	59.45	84.34	70.98	69.04	86.51	74.11	46.72	13.16	11.99	15.71
531.3	8.9	17.47	29.39	32.94	11.29	37.09	83.46	59.37	84.36	70.88	68.73	86.54	73.99	46.78	13.19	11.95	15.68
532.7	8.85	17.41	29.36	32.75	11.37	37.16	83.51	59.26	84.31	70.66	68.4	86.52	73.87	46.85	13.23	11.89	15.65
534.1	8.83	17.32	29.33	32.52	11.46	37.18	83.56	59.17	84.29	70.56	68.07	86.57	73.79	46.91	13.26	11.83	15.6
535.5	8.82	17.23	29.3	32.28	11.57	37.22	83.59	59.01	84.32	70.49	67.74	86.57	73.71	46.95	13.3	11.78	15.58
536.9	8.78	17.14	29.27	32.05	11.71	37.31	83.6	58.86	84.27	70.31	67.4	86.5	73.59	47.02	13.38	11.72	15.56
538.3	8.75	17.02	29.24	31.78	11.86	37.35	83.7	58.75	84.32	70.27	67.12	86.57	73.53	47.07	13.46	11.66	15.55
539.7	8.72	16.9	29.26	31.49	12	37.43	83.71	58.56	84.35	70.16	66.8	86.61	73.41	47.14	13.5	11.58	15.56
541.1	8.7	16.77	29.23	31.21	12.16	37.49	83.75	58.38	84.37	70.05	66.55	86.64	73.29	47.18	13.59	11.5	15.56
542.5	8.69	16.64	29.19	30.94	12.32	37.54	83.75	58.13	84.36	69.93	66.29	86.66	73.19	47.22	13.65	11.42	15.58
544	8.68	16.52	29.17	30.66	12.51	37.63	83.79	57.83	84.34	69.85	66.04	86.68	73.12	47.28	13.73	11.34	15.59
545.3	8.67	16.4	29.15	30.37	12.68	37.69	83.81	57.58	84.27	69.75	65.8	86.65	73.07	47.32	13.79	11.27	15.57
546.8	8.65	16.31	29.13	30.08	12.85	37.73	83.87	57.25	84.26	69.65	65.59	86.63	73.05	47.4	13.88	11.19	15.6
548.2	8.64	16.21	29.14	29.79	13.04	37.79	83.92	56.84	84.27	69.6	65.43	86.67	72.98	47.44	13.97	11.1	15.62
549.5	8.62	16.13	29.13	29.46	13.22	37.81	83.94	56.4	84.33	69.59	65.31	86.74	72.97	47.44	14.07	11.02	15.62
550.9	8.61	16.05	29.12	29.15	13.41	37.83	83.96	55.86	84.37	69.55	65.2	86.72	72.95	47.46	14.16	10.94	15.62
552.3	8.6	15.99	29.1	28.83	13.58	37.87	83.97	55.28	84.41	69.5	65.08	86.73	72.96	47.52	14.25	10.83	15.6
553.7	8.61	15.96	29.11	28.5	13.8	37.93	83.98	54.59	84.39	69.47	64.95	86.79	72.92	47.51	14.36	10.76	15.58
555.1	8.61	15.94	29.11	28.13	14.04	37.97	83.94	53.81	84.33	69.33	64.73	86.78	72.86	47.44	14.51	10.66	15.53
556.5	8.6	15.92	29.12	27.72	14.34	38.01	83.94	52.95	84.3	69.18	64.45	86.78	72.78	47.36	14.69	10.53	15.52
557.9	8.59	15.91	29.13	27.32	14.61	38.04	83.98	52.07	84.28	69.11	64.21	86.79	72.75	47.32	14.9	10.44	15.49
559.3	8.6	15.94	29.16	26.92	14.91	38.1	83.99	51.18	84.3	69.07	63.98	86.84	72.71	47.32	15.12	10.32	15.46
560.7	8.6	15.99	29.17	26.55	15.19	38.14	84.04	50.42	84.34	69.02	63.77	86.89	72.69	47.33	15.35	10.23	15.42
562.1	8.62	16.07	29.18	26.2	15.49	38.18	84.06	49.73	84.33	68.98	63.52	86.9	72.67	47.34	15.59	10.15	15.37
563.5	8.65	16.17	29.18	25.87	15.79	38.24	84.07	49.15	84.32	68.93	63.23	86.89	72.63	47.35	15.88	10.08	15.35
564.9	8.68	16.31	29.19	25.54	16.11	38.29	84.07	48.65	84.32	68.88	62.9	86.89	72.56	47.36	16.19	10.01	15.31
566.3	8.7	16.48	29.19	25.19	16.47	38.32	84.07	48.27	84.28	68.85	62.56	86.88	72.47	47.38	16.55	9.95	15.32
567.7	8.73	16.68	29.19	24.86	16.84	38.38	84.12	47.93	84.27	68.79	62.19	86.92	72.41	47.41	16.93	9.89	15.3
569.1	8.77	16.91	29.18	24.53	17.27	38.4	84.13	47.65	84.28	68.77	61.81	86.93	72.35	47.43	17.38	9.84	15.31
570.5	8.83	17.19	29.17	24.22	17.72	38.44	84.12	47.37	84.27	68.75	61.38	86.95	72.24	47.44	17.87	9.8	15.33
571.8	8.9	17.52	29.14	23.92	18.24	38.47	84.13	47.09	84.24	68.71	60.95	86.91	72.15	47.45	18.42	9.77	15.36
573.2	8.99	17.95	29.13	23.62	18.79	38.51	84.18	46.78	84.24	68.69	60.5	86.93	72.04	47.43	19	9.74	15.39
574.6	9.08	18.46	29.11	23.31	19.39	38.54	84.19	46.42	84.21	68.65	60.05	86.94	71.95	47.45	19.65	9.74	15.44
576	9.22	19.12	29.08	23	20.04	38.58	84.24	45.97	84.22	68.64	59.62	86.96	71.84	47.46	20.37	9.73	15.49
577.4	9.39	19.94	29.07	22.71	20.74	38.62	84.3	45.43	84.23	68.63	59.18	86.97	71.75	47.47	21.16	9.72	15.54
578.8	9.61	20.99	29.04	22.42	21.53	38.63	84.28	44.78	84.24	68.62	58.75	86.97	71.65	47.48	22.02	9.72	15.62
580.2	9.91	22.29	29	22.14	22.37	38.67	84.35	44.11	84.27	68.64	58.36	87	71.57	47.48	22.95	9.71	15.7
581.5	10.35	23.81	28.98	21.85	23.28	38.7	84.34	43.41	84.24	68.63	57.97	86.99	71.46	47.5	23.94	9.72	15.78
582.9	10.91	25.52	28.95	21.54	24.24	38.73	84.39	42.75	84.2	68.64	57.62	86.96	71.36	47.51	24.98	9.71	15.84
584.3	11.59	27.29	28.92	21.25	25.26	38.76	84.43	42.15	84.24	68.66	57.34	86.97	71.3	47.51	26.11	9.72	15.9
585.7	12.37	29.06	28.88	20.95	26.3	38.79	84.48	41.59	84.24	68.71	57.08	86.98	71.28	47.53	27.28	9.72	15.95
587.1	13.21	30.74	28.85	20.64	27.37	38.81	84.53	41.08	84.27	68.78	56.91	86.99	71.27	47.55	28.51	9.74	15.99
588.5	14.04	32.25	28.81	20.33	28.44	38.84	84.55	40.6	84.29	68.82	56.77	87	71.29	47.54	29.79	9.74	16.05
589.8	14.87	33.58	28.77	20.03	29.5	38.86	84.57	40.02	84.32	68.87	56.7	87	71.36	47.56	31.1	9.75	16.1
591.2	15.64	34.74	28.74	19.74	30.51	38.89	84.6	39.37	84.34	68.96	56.69	87.03	71.41	47.56	32.42	9.75	16.15
592.6	16.39	35.72	28.71	19.44	31.46	38.91	84.62	38.5	84.35	69.07	56.74	87.03	71.51	47.56	33.78	9.76	16.18
594	17.12	36.56	28.67	19.12	32.36	38.93	84.63	37.4	84.37	69.17	56.78	87.03	71.56	47.58	35.13	9.75	16.2
595.4	17.83	37.29	28.63	18.81	33.21	38.94	84.66	36.03	84.4	69.28	56.9	87.05	71.7	47.56	36.47	9.74	16.24
596.7	18.53	37.89	28.58	18.51	33.97	38.95	84.67	34.43	84.41	69.39	57.04	87.05	71.85	47.56	37.82	9.76	16.26
598.1	19.3	38.4	28.54	18.22	34.65	38.96	84.69	32.6	84.44	69.52	57.22	87.03	72	47.59	39.13	9.76	16.28
599.5	20.13	38.87	28.5	17.95	35.24	38.97	84.69	30.55	84.45	69.65	57.41	87.02	72.13	47.58	40.44	9.74	16.31
600.9	21.03	39.27	28.47	17.69	35.78	38.99	84.7	28.41	84.48	69.79	57.62	87.03	72.31	47.59	41.68	9.75	16.32
602.2	22.02	39.63	28.44	17.46	36.26	39	84.69	26.21	84.49	69.92	57.8	87.04	72.47	47.61	42.9	9.73	16.34
603.6	23.09	39.95	28.39	17.21	36.68	39.02	84.69	24.09	84.48	70.05	57.98	87.03	72.62	47.61	44.03	9.72	16.36
605	24.27	40.23	28.35	16.99	37.02	39.04	84.71	22.13	84.49	70.18	58.16	87.02	72.77	47.6	45.07	9.73	16.36
606.4	25.53	40.47	28.31	16.79	37.34	39.07	84.72	20.5	84.47	70.31	58.29	86.99	72.9	47.61	46.07	9.74	16.38
607.7	26.9	40.67	28.28	16.61	37.6	39.07	84.72	19.28	84.5	70.49	58.4	86.99	73.04	47.62	47.05	9.76	16.41
609.1	28.3	40.86	28.24	16.45	37.82	39.09	84.74	18.47	84.48	70.64	58.47	86.98	73.14	47.64	47.96	9.77	16.43
610.5	29.73	41.04	28.2	16.3	38.02	39.13	84.75	18.08	84.49	70.8	58.5	86.98	73.26	47.65	48.81	9.79	16.46
611.9	31.16	41.2	28.14	16.18	38.17	39.15	84.76	18.08	84.49	70.94	58.49	86.98	73.36	47.64	49.54	9.8	16.47
613.2	32.51	41.34	28.1	16.05	38.31	39.18	84.8	18.37	84.47	71.13	58.45	86.98	73.5	47.64	50.2	9.82	16.49
614.6	33.79	41.46	28.06	15.94	38.44	39.19	84.81	18.87	84.48	71.29	58.35	86.95	73.58	47.63	50.83	9.85	16.5
616	34.95	41.55	28.01	15.84	38.56	39.2	84.82	19.49	84.5	71.49	58.23	86.91	73.65	47.64	51.4	9.89	16.53
617.3	35.98	41.65	27.99	15.76	38.65	39.21	84.83	20.18	84.5	71.66	58.09	86.92	73.69	47.66	51.94	9.94	16.54
618.7	36.91	41.72	27.94	15.69	38.73	39.23	84.83	20.89	84.48	71.84	57.89	86.91	73.74	47.65	52.42	9.99	16.56
620.1	37.73	41.81	27.89	15.61	38.79	39.25	84.82	21.62	84.47	72.02	57.65	86.86	73.75	47.66	52.86	10.05	16.58
621.5	38.43	41.89	27.85	15.55	38.86	39.27	84.85	22.36	84.52	72.25	57.4	86.87	73.82	47.65	53.22	10.1	16.61
622.8	39.01	41.96	27.81	15.49	38.9	39.29	84.88	23.07	84.53	72.46	57.16	86.88	73.85	47.65	53.55	10.15	16.63
624.2	39.51	42.02	27.78	15.45	38.97	39.31	84.91	23.76	84.55	72.65	56.88	86.88	73.87	47.66	53.87	10.24	16.65
625.5	39.93	42.08	27.75	15.4	39.04	39.34	84.9	24.4	84.59	72.89	56.64	86.94	73.89	47.66	54.17	10.31	16.68
626.9	40.29	42.14	27.72	15.35	39.1	39.38	84.92	24.96	84.58	73.09	56.39	86.93	73.91	47.69	54.45	10.39	16.7
628.3	40.59	42.18	27.67	15.31	39.13	39.4	84.92	25.43	84.57	73.32	56.15	86.92	73.94	47.7	54.68	10.49	16.73
629.6	40.85	42.22	27.63	15.26	39.14	39.4	84.94	25.8	84.61	73.59	55.94	86.93	74.03	47.7	54.87	10.58	16.77
631	41.05	42.26	27.6	15.22	39.18	39.4	84.97	26.01	84.64	73.82	55.74	86.9	74.08	47.68	55.06	10.68	16.81
632.4	41.23	42.29	27.56	15.18	39.21	39.41	84.96	26.04	84.67	74.01	55.6	86.89	74.12	47.72	55.22	10.77	16.83
633.7	41.37	42.35	27.52	15.13	39.25	39.45	84.93	25.82	84.67	74.2	55.52	86.83	74.18	47.72	55.39	10.86	16.85
635.1	41.49	42.38	27.48	15.09	39.29	39.48	84.91	25.46	84.69	74.45	55.49	86.85	74.3	47.75	55.56	10.96	16.87
636.5	41.6	42.42	27.45	15.06	39.33	39.48	84.94	24.92	84.76	74.72	55.57	86.89	74.46	47.75	55.71	11.06	16.89
637.8	41.7	42.45	27.42	15.02	39.36	39.5	84.96	24.22	84.81	74.98	55.73	86.94	74.65	47.75	55.81	11.16	16.91
639.2	41.77	42.48	27.38	14.99	39.4	39.48	85.01	23.43	84.86	75.26	55.94	86.98	74.85	47.74	55.92	11.26	16.95
640.5	41.83	42.51	27.34	14.96	39.43	39.53	85.05	22.6	84.92	75.52	56.23	87.01	75.09	47.75	56.01	11.36	16.98
641.9	41.86	42.54	27.29	14.95	39.51	39.54	85.02	21.74	84.96	75.71	56.58	86.98	75.34	47.75	56.13	11.48	17.01
643.2	41.89	42.57	27.25	14.94	39.56	39.56	85	20.96	84.98	75.94	57.04	86.98	75.61	47.74	56.22	11.56	17.03
644.6	41.91	42.59	27.2	14.93	39.61	39.57	85	20.28	85.05	76.24	57.61	86.99	75.93	47.71	56.3	11.64	17.05
646	41.95	42.62	27.17	14.92	39.66	39.57	85.01	19.78	85.1	76.48	58.19	87.01	76.22	47.72	56.36	11.74	17.07
647.3	41.98	42.64	27.11	14.91	39.7	39.57	85.02	19.46	85.17	76.74	58.81	87.02	76.55	47.72	56.44	11.82	17.08
648.7	42	42.66	27.07	14.91	39.71	39.57	85.05	19.27	85.23	76.99	59.49	87.02	76.91	47.73	56.49	11.91	17.12
650	42.04	42.69	27.05	14.92	39.77	39.59	85.07	19.22	85.31	77.26	60.23	87.07	77.27	47.74	56.54	11.99	17.14
651.4	42.01	42.72	27.02	14.94	39.88	39.62	85.08	19.22	85.36	77.44	60.92	87.09	77.62	47.65	56.63	12.05	17.15
652.7	41.96	42.77	26.97	14.98	39.96	39.62	85.06	19.22	85.43	77.64	61.66	87.11	77.93	47.56	56.66	12.12	17.15
654.1	41.99	42.84	26.92	15.01	40	39.62	85.06	19.06	85.5	77.85	62.43	87.07	78.24	47.55	56.69	12.17	17.14
655.4	42.06	42.89	26.89	15.05	40.03	39.62	85.06	18.74	85.55	78.09	63.26	87.09	78.59	47.65	56.76	12.24	17.16
656.8	42.12	42.93	26.85	15.09	40.07	39.63	85.11	18.23	85.57	78.32	64.08	87.11	78.92	47.66	56.8	12.29	17.17
658.1	42.08	42.97	26.82	15.14	40.12	39.65	85.14	17.56	85.61	78.57	64.91	87.13	79.27	47.69	56.87	12.36	17.18
659.5	42.11	43.01	26.79	15.19	40.15	39.62	85.13	16.66	85.68	78.8	65.74	87.16	79.56	47.69	56.89	12.4	17.18
660.8	42.1	43.05	26.76	15.25	40.21	39.62	85.1	15.59	85.68	79.02	66.56	87.15	79.83	47.68	56.93	12.43	17.18
662.2	42.05	43.11	26.72	15.31	40.26	39.55	85.04	14.47	85.68	79.18	67.37	87.11	80.08	47.7	56.98	12.47	17.16
663.5	42.05	43.15	26.68	15.37	40.28	39.52	84.98	13.36	85.67	79.4	68.2	87.09	80.32	47.72	57.03	12.48	17.15
664.9	42.07	43.2	26.65	15.45	40.28	39.45	84.98	12.4	85.73	79.69	69.05	87.11	80.57	47.78	57.07	12.5	17.14
666.2	42	43.22	26.6	15.52	40.31	39.42	85	11.65	85.74	79.95	69.85	87.12	80.77	47.79	57.12	12.49	17.15
667.6	41.95	43.23	26.56	15.6	40.32	39.4	85	11.04	85.76	80.21	70.57	87.16	80.98	47.85	57.16	12.49	17.15
668.9	41.91	43.24	26.51	15.67	40.33	39.39	84.94	10.61	85.72	80.42	71.24	87.15	81.1	47.9	57.19	12.49	17.12
670.3	41.87	43.25	26.48	15.75	40.34	39.39	84.88	10.32	85.65	80.62	71.85	87.09	81.23	47.96	57.24	12.46	17.11
671.6	41.87	43.3	26.44	15.84	40.36	39.41	84.81	10.16	85.57	80.81	72.44	87.04	81.33	48.03	57.31	12.44	17.13
673	41.91	43.36	26.42	15.91	40.34	39.45	84.8	10.11	85.52	81.07	73.06	87.04	81.46	48.03	57.31	12.4	17.15
674.3	41.94	43.4	26.37	16	40.31	39.52	84.88	10.04	85.53	81.33	73.68	87.09	81.59	48.09	57.34	12.36	17.17
675.6	42.03	43.46	26.33	16.08	40.26	39.59	84.98	9.99	85.52	81.58	74.25	87.12	81.76	48.12	57.35	12.31	17.18
677	42.06	43.56	26.28	16.18	40.27	39.67	85.05	9.99	85.54	81.79	74.77	87.12	81.89	48.11	57.34	12.28	17.19
678.3	42.02	43.64	26.24	16.27	40.33	39.73	85.08	10.03	85.56	81.94	75.26	87.12	82.04	47.99	57.35	12.22	17.19
679.7	41.96	43.71	26.2	16.37	40.38	39.76	85.11	10.11	85.58	82.11	75.78	87.14	82.19	47.9	57.39	12.15	17.19
681	41.96	43.78	26.18	16.45	40.4	39.83	85.1	10.13	85.58	82.24	76.34	87.11	82.32	47.88	57.4	12.11	17.2
682.3	41.97	43.84	26.12	16.54	40.4	39.84	85.14	10.14	85.63	82.45	76.9	87.12	82.5	47.88	57.42	12.06	17.2
683.7	41.97	43.91	26.09	16.62	40.38	39.91	85.2	10.17	85.72	82.65	77.49	87.15	82.69	47.89	57.42	12.02	17.22
685	41.97	43.98	26.03	16.7	40.38	39.95	85.25	10.21	85.81	82.82	78.06	87.16	82.89	47.88	57.43	11.98	17.22
686.4	41.96	44.03	25.99	16.78	40.38	39.98	85.28	10.24	85.9	83	78.59	87.16	83.07	47.87	57.47	11.94	17.22
687.7	41.95	44.1	25.95	16.85	40.38	40	85.26	10.33	85.97	83.16	79.13	87.16	83.28	47.86	57.52	11.92	17.22
689	41.96	44.17	25.93	16.91	40.36	40.05	85.25	10.52	86.01	83.32	79.62	87.13	83.41	47.88	57.54	11.89	17.23
690.4	41.95	44.23	25.89	16.98	40.33	40.08	85.26	10.81	86.09	83.47	80.1	87.11	83.58	47.91	57.53	11.88	17.24
691.7	41.96	44.28	25.86	17.03	40.31	40.11	85.27	11.29	86.14	83.65	80.55	87.12	83.72	47.9	57.51	11.89	17.24
693	41.98	44.33	25.8	17.09	40.29	40.14	85.28	12.05	86.21	83.81	80.93	87.1	83.86	47.91	57.54	11.91	17.25
694.4	41.98	44.4	25.76	17.13	40.26	40.16	85.34	13.14	86.27	83.97	81.31	87.1	83.99	47.88	57.54	11.92	17.25
695.7	41.99	44.47	25.7	17.16	40.24	40.18	85.34	14.68	86.32	84.13	81.65	87.14	84.08	47.88	57.57	11.92	17.27
697	41.98	44.53	25.67	17.18	40.22	40.19	85.36	16.7	86.31	84.26	81.96	87.11	84.17	47.9	57.6	11.95	17.28
698.4	41.99	44.59	25.64	17.2	40.19	40.2	85.35	19.13	86.34	84.39	82.2	87.06	84.25	47.92	57.6	11.98	17.3
699.7	42.01	44.65	25.62	17.22	40.16	40.23	85.34	21.9	86.36	84.51	82.43	87.03	84.31	47.94	57.62	12.04	17.32
701	42	44.7	25.57	17.24	40.14	40.25	85.34	24.93	86.41	84.63	82.63	87.02	84.39	47.93	57.62	12.09	17.34
702.4	42.03	44.75	25.53	17.23	40.09	40.27	85.35	28.11	86.41	84.75	82.78	87.04	84.45	47.93	57.6	12.14	17.34
703.7	42.05	44.82	25.49	17.24	40.04	40.3	85.36	31.35	86.42	84.89	82.96	87.04	84.48	47.94	57.61	12.2	17.36
705	42.06	44.89	25.46	17.24	40.02	40.31	85.39	34.56	86.42	84.99	83.13	87.05	84.53	47.93	57.63	12.27	17.39
706.3	42.07	44.92	25.41	17.23	40	40.31	85.41	37.68	86.47	85.14	83.31	87.1	84.6	47.93	57.65	12.34	17.42
707.7	42.08	44.98	25.38	17.22	40	40.33	85.41	40.63	86.49	85.25	83.39	87.07	84.65	47.94	57.68	12.4	17.45
709	42.09	45.03	25.34	17.21	39.98	40.34	85.41	43.35	86.51	85.35	83.51	87.08	84.71	47.94	57.68	12.48	17.47
710.3	42.12	45.08	25.31	17.18	39.96	40.37	85.4	45.82	86.5	85.4	83.6	87.03	84.74	47.95	57.65	12.55	17.49
711.6	42.14	45.14	25.28	17.16	39.93	40.38	85.42	48.06	86.52	85.51	83.69	87.04	84.81	47.94	57.63	12.61	17.49
713	42.16	45.17	25.24	17.16	39.92	40.41	85.44	50.08	86.54	85.59	83.82	87.08	84.83	47.94	57.64	12.68	17.52
714.3	42.17	45.23	25.2	17.17	39.94	40.42	85.44	51.89	86.57	85.68	83.92	87.11	84.87	47.96	57.68	12.77	17.55
715.6	42.19	45.28	25.16	17.17	39.95	40.44	85.46	53.55	86.59	85.78	83.98	87.12	84.93	47.98	57.69	12.85	17.59
716.9	42.22	45.33	25.12	17.15	39.95	40.45	85.46	55.08	86.62	85.87	84.04	87.12	84.96	47.97	57.69	12.92	17.61
718.2	42.24	45.37	25.1	17.14	40	40.46	85.46	56.44	86.64	85.94	84.09	87.12	85	47.99	57.71	12.99	17.65
719.6	42.26	45.41	25.07	17.14	40.01	40.48	85.49	57.68	86.62	85.98	84.15	87.11	85.03	48.01	57.71	13.05	17.67
720.9	42.26	45.44	25.03	17.16	40.03	40.5	85.52	58.8	86.6	86.04	84.21	87.09	85.05	48	57.72	13.12	17.68
722.2	42.27	45.46	24.98	17.18	40.05	40.52	85.55	59.8	86.63	86.11	84.3	87.11	85.09	48.02	57.7	13.19	17.69
723.5	42.31	45.49	24.95	17.22	40.1	40.55	85.56	60.72	86.66	86.18	84.34	87.15	85.13	48.04	57.72	13.28	17.73
724.8	42.32	45.53	24.93	17.26	40.17	40.55	85.54	61.59	86.7	86.26	84.37	87.16	85.13	48.05	57.74	13.36	17.76
726.2	42.35	45.58	24.9	17.3	40.24	40.56	85.57	62.4	86.72	86.32	84.41	87.17	85.17	48.04	57.77	13.44	17.8
727.5	42.35	45.58	24.86	17.37	40.3	40.57	85.56	63.11	86.71	86.35	84.46	87.16	85.18	48.04	57.79	13.51	17.83
728.8	42.36	45.6	24.82	17.44	40.33	40.59	85.6	63.73	86.7	86.36	84.5	87.14	85.19	48.06	57.79	13.6	17.84
730.1	42.39	45.61	24.78	17.53	40.39	40.63	85.63	64.32	86.72	86.42	84.58	87.17	85.22	48.07	57.8	13.7	17.85
731.4	42.39	45.6	24.72	17.64	40.45	40.64	85.66	64.86	86.75	86.49	84.6	87.19	85.28	48.09	57.78	13.81	17.85
732.7	42.42	45.61	24.68	17.77	40.53	40.65	85.65	65.39	86.8	86.53	84.61	87.21	85.29	48.09	57.77	13.91	17.89
734	42.45	45.63	24.65	17.91	40.63	40.64	85.65	65.85	86.79	86.57	84.63	87.21	85.28	48.09	57.79	14.03	17.92
735.3	42.48	45.65	24.63	18.05	40.74	40.65	85.66	66.26	86.81	86.63	84.67	87.2	85.29	48.11	57.8	14.15	17.95
736.7	42.5	45.64	24.58	18.22	40.84	40.66	85.69	66.66	86.79	86.62	84.71	87.21	85.34	48.1	57.82	14.29	17.98
738	42.53	45.62	24.54	18.4	40.96	40.71	85.72	66.99	86.78	86.66	84.73	87.2	85.37	48.14	57.83	14.44	17.98
739.3	42.56	45.61	24.48	18.6	41.07	40.73	85.74	67.34	86.84	86.7	84.8	87.21	85.4	48.15	57.84	14.61	17.99
740.6	42.59	45.58	24.45	18.82	41.2	40.76	85.73	67.64	86.84	86.71	84.8	87.22	85.39	48.16	57.81	14.77	18.02
741.9	42.61	45.57	24.4	19.06	41.34	40.74	85.72	67.91	86.85	86.73	84.8	87.21	85.39	48.15	57.83	14.93	18.05
743.2	42.66	45.56	24.38	19.29	41.5	40.74	85.73	68.18	86.86	86.76	84.79	87.22	85.39	48.14	57.82	15.1	18.08
744.5	42.69	45.53	24.33	19.54	41.66	40.75	85.76	68.41	86.84	86.77	84.81	87.22	85.39	48.18	57.79	15.26	18.1
745.8	42.74	45.49	24.3	19.82	41.85	40.78	85.78	68.68	86.88	86.83	84.88	87.26	85.47	48.18	57.82	15.46	18.11
747.1	42.77	45.45	24.27	20.09	42.07	40.82	85.79	68.9	86.87	86.87	84.89	87.26	85.51	48.21	57.82	15.65	18.11
748.4	42.8	45.4	24.24	20.36	42.28	40.86	85.82	69.12	86.91	86.92	84.95	87.28	85.56	48.2	57.84	15.84	18.14
749.7	42.81	45.33	24.2	20.65	42.51	40.85	85.79	69.3	86.91	86.89	84.92	87.23	85.5	48.21	57.84	16.03	18.15
751	42.83	45.26	24.17	20.92	42.74	40.84	85.77	69.48	86.91	86.9	84.9	87.21	85.49	48.24	57.84	16.21	18.17
752.3	42.84	45.17	24.12	21.2	42.96	40.84	85.78	69.66	86.92	86.92	84.93	87.23	85.52	48.23	57.82	16.4	18.21
753.6	42.87	45.09	24.09	21.45	43.23	40.87	85.76	69.78	86.89	86.93	84.91	87.18	85.53	48.24	57.85	16.58	18.22
754.9	42.89	45.01	24.06	21.71	43.5	40.92	85.83	69.96	86.94	87	84.98	87.2	85.58	48.26	57.82	16.78	18.25
756.2	42.92	44.94	24.02	21.95	43.75	40.95	85.82	70.11	86.97	87.04	85.01	87.23	85.6	48.29	57.83	16.98	18.25
757.5	42.93	44.83	24	22.2	44.01	40.96	85.83	70.24	86.96	87.07	85.01	87.24	85.61	48.29	57.86	17.16	18.26
758.8	42.96	44.74	23.98	22.41	44.26	40.97	85.87	70.4	86.97	87.1	85.03	87.27	85.62	48.31	57.87	17.35	18.28
760.1	42.99	44.65	23.96	22.63	44.46	40.98	85.85	70.49	86.97	87.1	85.01	87.27	85.62	48.33	57.85	17.52	18.29
761.4	43.02	44.59	23.93	22.79	44.68	41.02	85.87	70.6	86.98	87.15	85.05	87.27	85.63	48.36	57.85	17.69	18.31
762.7	43.06	44.53	23.89	22.96	44.88	41.04	85.87	70.7	87.01	87.16	85.06	87.27	85.63	48.36	57.85	17.86	18.32
764	43.13	44.52	23.86	23.1	45.06	41.07	85.87	70.79	87.02	87.18	85.1	87.27	85.66	48.4	57.85	18.04	18.35
765.3	43.19	44.54	23.81	23.23	45.21	41.09	85.89	70.89	87.02	87.2	85.1	87.29	85.66	48.4	57.88	18.19	18.36
766.6	43.29	44.58	23.78	23.33	45.35	41.09	85.91	71	87.04	87.24	85.15	87.33	85.69	48.42	57.88	18.36	18.38
767.9	43.41	44.65	23.75	23.41	45.49	41.1	85.9	71.09	87.02	87.27	85.15	87.31	85.68	48.41	57.88	18.51	18.39
769.2	43.51	44.72	23.72	23.52	45.6	41.13	85.94	71.19	87.06	87.28	85.17	87.31	85.7	48.45	57.87	18.67	18.39
770.4	43.59	44.76	23.69	23.59	45.69	41.13	85.94	71.26	87.03	87.26	85.14	87.3	85.7	48.45	57.85	18.83	18.39
771.7	43.66	44.78	23.67	23.67	45.77	41.16	85.97	71.36	87.08	87.29	85.2	87.3	85.74	48.44	57.87	18.99	18.42
773	43.73	44.8	23.61	23.71	45.85	41.18	85.98	71.43	87.07	87.29	85.2	87.32	85.74	48.49	57.87	19.14	18.43
774.3	43.81	44.81	23.57	23.77	45.94	41.19	86.02	71.5	87.11	87.33	85.25	87.35	85.76	48.45	57.92	19.27	18.46
775.6	43.87	44.8	23.53	23.82	46.01	41.18	85.99	71.57	87.07	87.34	85.22	87.33	85.72	48.44	57.92	19.39	18.46
776.9	43.93	44.78	23.5	23.86	46.07	41.19	85.98	71.64	87.05	87.32	85.23	87.34	85.69	48.44	57.91	19.53	18.47
778.2	44	44.78	23.46	23.9	46.07	41.21	86.02	71.71	87.07	87.33	85.22	87.35	85.74	48.46	57.87	19.66	18.45
779.4	44.04	44.75	23.44	23.94	46.12	41.22	86.03	71.82	87.08	87.33	85.22	87.32	85.76	48.48	57.89	19.82	18.49
780.7	44.07	44.69	23.41	23.98	46.15	41.22	86.04	71.9	87.1	87.35	85.26	87.34	85.8	48.5	57.89	19.97	18.49
782	44.1	44.66	23.36	24.03	46.17	41.23	86.04	71.98	87.12	87.36	85.27	87.34	85.76	48.51	57.9	20.08	18.52
783.3	44.14	44.63	23.3	24.09	46.23	41.24	86.05	72.07	87.13	87.4	85.29	87.38	85.8	48.49	57.9	20.19	18.52
784.5	44.18	44.6	23.26	24.17	46.25	41.26	86.03	72.13	87.1	87.39	85.28	87.33	85.76	48.46	57.9	20.29	18.52
785.8	44.2	44.56	23.24	24.25	46.27	41.27	86.04	72.23	87.11	87.43	85.29	87.35	85.77	48.47	57.89	20.41	18.52
787.1	44.25	44.52	23.21	24.34	46.28	41.3	86.08	72.29	87.12	87.41	85.28	87.35	85.79	48.5	57.89	20.52	18.54
788.4	44.27	44.48	23.18	24.44	46.29	41.31	86.07	72.39	87.11	87.41	85.3	87.35	85.8	48.54	57.91	20.65	18.57
789.7	44.31	44.42	23.15	24.54	46.31	41.32	86.09	72.4	87.1	87.37	85.29	87.33	85.8	48.54	57.88	20.77	18.58
790.9	44.33	44.37	23.11	24.66	46.34	41.34	86.12	72.5	87.14	87.46	85.35	87.39	85.83	48.55	57.9	20.89	18.58
792.2	44.38	44.34	23.08	24.78	46.35	41.37	86.11	72.58	87.14	87.45	85.36	87.38	85.84	48.54	57.91	20.99	18.56
793.5	44.4	44.31	23.03	24.94	46.4	41.39	86.15	72.66	87.15	87.46	85.41	87.36	85.86	48.55	57.9	21.08	18.58
794.8	44.4	44.25	23	25.1	46.4	41.41	86.07	72.7	87.12	87.44	85.36	87.34	85.86	48.55	57.92	21.18	18.57
796	44.43	44.21	22.96	25.26	46.39	41.41	86.12	72.74	87.16	87.46	85.38	87.36	85.87	48.61	57.92	21.25	18.6
797.3	44.45	44.14	22.95	25.43	46.38	41.44	86.13	72.8	87.17	87.5	85.38	87.38	85.85	48.62	57.88	21.35	18.59
798.5	44.48	44.1	22.93	25.62	46.39	41.44	86.13	72.85	87.16	87.5	85.4	87.37	85.86	48.64	57.88	21.46	18.62
799.8	44.5	44.06	22.89	25.82	46.41	41.46	86.21	72.93	87.19	87.5	85.43	87.43	85.87	48.64	57.9	21.54	18.64
801.1	44.5	44.03	22.83	26.02	46.46	41.49	86.18	73	87.2	87.5	85.45	87.43	85.9	48.63	57.91	21.65	18.64
802.3	44.52	43.97	22.81	26.22	46.46	41.52	86.2	73.05	87.19	87.46	85.44	87.4	85.89	48.65	57.92	21.72	18.62
803.6	44.54	43.93	22.8	26.42	46.49	41.53	86.13	73.07	87.16	87.42	85.42	87.35	85.85	48.64	57.94	21.79	18.63
804.9	44.55	43.87	22.76	26.61	46.47	41.55	86.13	73.14	87.2	87.47	85.41	87.39	85.85	48.65	57.93	21.87	18.63
806.1	44.54	43.83	22.74	26.83	46.49	41.55	86.15	73.17	87.22	87.53	85.46	87.4	85.89	48.71	57.93	21.95	18.65
807.4	44.55	43.76	22.72	27.05	46.48	41.55	86.19	73.21	87.19	87.57	85.43	87.42	85.92	48.71	57.94	22.04	18.68
808.7	44.54	43.71	22.66	27.29	46.49	41.58	86.19	73.26	87.18	87.57	85.45	87.41	85.96	48.74	57.91	22.12	18.68
809.9	44.54	43.66	22.62	27.53	46.48	41.6	86.19	73.27	87.2	87.5	85.46	87.39	85.93	48.75	57.94	22.19	18.67
811.2	44.53	43.59	22.57	27.75	46.52	41.61	86.2	73.32	87.22	87.47	85.47	87.38	85.93	48.7	57.91	22.27	18.66
812.4	44.52	43.51	22.52	27.97	46.52	41.61	86.2	73.31	87.18	87.44	85.46	87.38	85.89	48.66	57.92	22.32	18.68
813.7	44.51	43.46	22.52	28.2	46.52	41.59	86.21	73.37	87.21	87.47	85.47	87.43	85.95	48.68	57.93	22.4	18.69
815	44.48	43.38	22.49	28.45	46.55	41.6	86.2	73.4	87.23	87.5	85.48	87.41	85.97	48.73	57.94	22.45	18.7
816.2	44.48	43.32	22.45	28.7	46.55	41.61	86.24	73.44	87.22	87.5	85.51	87.44	86	48.75	57.95	22.52	18.69
817.5	44.46	43.26	22.43	28.91	46.55	41.63	86.2	73.44	87.17	87.47	85.46	87.34	85.97	48.75	57.95	22.58	18.71
818.7	44.43	43.19	22.36	29.14	46.56	41.64	86.19	73.45	87.16	87.5	85.46	87.33	85.95	48.75	57.95	22.64	18.71
820	44.41	43.12	22.34	29.36	46.56	41.62	86.23	73.55	87.22	87.49	85.47	87.36	85.95	48.68	57.93	22.71	18.72
821.2	44.37	43.03	22.3	29.61	46.58	41.62	86.23	73.59	87.26	87.5	85.53	87.41	85.99	48.65	57.93	22.76	18.73
822.5	44.32	42.94	22.28	29.85	46.58	41.63	86.21	73.61	87.26	87.52	85.52	87.42	86.04	48.65	57.89	22.8	18.74
823.7	44.29	42.88	22.25	30.06	46.59	41.6	86.17	73.59	87.26	87.54	85.55	87.42	86.07	48.65	57.89	22.86	18.72
825	44.27	42.77	22.24	30.31	46.57	41.63	86.16	73.54	87.2	87.54	85.5	87.42	86.06	48.67	57.9	22.91	18.74
826.2	44.26	42.73	22.18	30.49	46.54	41.65	86.2	73.54	87.2	87.49	85.46	87.34	86.01	48.74	57.91	22.95	18.73
827.5	44.25	42.67	22.14	30.74	46.54	41.64	86.23	73.61	87.2	87.46	85.48	87.32	85.96	48.68	57.91	23.02	18.75
828.7	44.22	42.6	22.13	30.98	46.55	41.65	86.27	73.66	87.17	87.52	85.48	87.37	85.99	48.67	57.92	23.07	18.78
829.9	44.16	42.56	22.1	31.21	46.57	41.61	86.22	73.66	87.17	87.52	85.5	87.38	86.03	48.64	57.93	23.14	18.77
831.2	44.14	42.49	22.06	31.42	46.58	41.56	86.28	73.73	87.21	87.55	85.52	87.39	86.13	48.59	57.92	23.16	18.76
832.4	44.11	42.43	22.02	31.65	46.6	41.57	86.22	73.66	87.21	87.53	85.51	87.39	86.15	48.58	57.92	23.22	18.75
833.7	44.1	42.39	22	31.84	46.54	41.59	86.21	73.65	87.2	87.52	85.53	87.36	86.08	48.55	57.87	23.22	18.74
834.9	44.11	42.35	22	32.05	46.55	41.62	86.22	73.66	87.18	87.45	85.5	87.29	86.05	48.62	57.9	23.26	18.75
836.1	44.1	42.37	22.01	32.28	46.56	41.63	86.26	73.72	87.17	87.49	85.52	87.37	86.09	48.64	57.9	23.31	18.74
837.4	44.05	42.34	22.02	32.52	46.58	41.64	86.3	73.74	87.17	87.5	85.47	87.33	86.11	48.66	57.95	23.35	18.79
838.6	44.03	42.28	21.96	32.76	46.58	41.6	86.25	73.75	87.15	87.48	85.46	87.32	86.07	48.63	57.91	23.43	18.81
839.8	44	42.23	21.92	32.97	46.59	41.58	86.2	73.76	87.16	87.47	85.45	87.32	86.08	48.59	57.94	23.48	18.8
841.1	43.98	42.21	21.9	33.14	46.59	41.6	86.17	73.73	87.18	87.46	85.46	87.24	86.05	48.58	57.92	23.51	18.79
842.3	44.01	42.19	21.89	33.31	46.55	41.6	86.18	73.77	87.22	87.47	85.48	87.26	86.03	48.58	57.91	23.53	18.79
843.5	44.03	42.17	21.88	33.51	46.55	41.59	86.22	73.81	87.16	87.46	85.5	87.31	86.03	48.57	57.9	23.57	18.78
844.8	43.99	42.14	21.88	33.7	46.53	41.57	86.18	73.91	87.12	87.48	85.5	87.31	86.05	48.55	57.92	23.62	18.8
846	43.96	42.1	21.9	33.91	46.56	41.55	86.18	73.99	87.11	87.47	85.41	87.23	86.08	48.58	57.9	23.67	18.79
847.2	43.89	42.05	21.88	34.11	46.54	41.58	86.21	73.93	87.12	87.45	85.4	87.25	86.06	48.61	57.88	23.7	18.79
848.5	43.86	41.99	21.85	34.33	46.61	41.57	86.19	73.87	87.12	87.4	85.43	87.12	86.04	48.56	57.88	23.73	18.82
849.7	43.85	42	21.81	34.47	46.52	41.59	86.22	73.87	87.16	87.41	85.38	87.11	86.01	48.58	57.88	23.74	18.8
850.9	43.82	41.95	21.82	34.64	46.51	41.59	86.2	73.95	87.14	87.41	85.36	87.11	85.99	48.56	57.92	23.79	18.84
852.2	43.82	41.91	21.8	34.82	46.53	41.55	86.29	74.06	87.12	87.5	85.44	87.14	86.07	48.56	57.92	23.82	18.81
853.4	43.76	41.9	21.81	34.94	46.55	41.52	86.23	74.16	87.11	87.46	85.37	87.09	85.99	48.52	57.9	23.85	18.79
854.6	43.73	41.87	21.79	35.14	46.53	41.51	86.14	74.17	87.06	87.39	85.27	87.03	85.91	48.55	57.85	23.87	18.79
855.8	43.72	41.82	21.79	35.31	46.52	41.48	86.17	74.14	87.02	87.42	85.22	86.99	85.85	48.52	57.87	23.91	18.82
857	43.71	41.83	21.73	35.5	46.5	41.48	86.22	74.16	87.08	87.39	85.29	86.95	85.87	48.47	57.82	23.97	18.86
858.3	43.62	41.76	21.73	35.62	46.51	41.52	86.18	74.07	87.01	87.43	85.28	86.82	85.72	48.46	57.87	23.98	18.86
859.5	43.55	41.69	21.72	35.74	46.49	41.53	86.24	74.15	86.99	87.39	85.26	86.79	85.71	48.42	57.82	24.01	18.88
860.7	43.56	41.65	21.73	35.94	46.54	41.5	86.19	74.22	86.98	87.43	85.2	86.74	85.69	48.45	57.9	24.06	18.85
861.9	43.55	41.66	21.73	36.08	46.5	41.44	86.16	74.25	86.95	87.38	85.11	86.77	85.66	48.37	57.82	24.09	18.87
863.1	43.51	41.63	21.73	36.16	46.46	41.36	86.23	74.36	86.92	87.4	85.04	86.74	85.61	48.34	57.76	24.08	18.81
864.3	43.43	41.57	21.71	36.29	46.43	41.34	86.05	74.26	86.83	87.25	84.98	86.62	85.52	48.28	57.78	24.1	18.83
865.5	43.36	41.49	21.68	36.39	46.47	41.4	86.03	74.3	86.84	87.25	85.03	86.62	85.55	48.29	57.8	24.14	18.86
866.8	43.26	41.39	21.67	36.49	46.44	41.37	86.06	74.46	86.93	87.29	85.19	86.67	85.69	48.29	57.77	24.19	18.84
868	43.24	41.38	21.7	36.6	46.47	41.39	86.13	74.5	86.99	87.32	85.22	86.72	85.77	48.25	57.72	24.24	18.88
869.2	43.25	41.37	21.69	36.77	46.47	41.35	86.22	74.64	87.06	87.34	85.3	86.83	85.85	48.18	57.7	24.29	18.88
870.4	43.23	41.36	21.69	36.92	46.46	41.34	86.2	74.59	86.94	87.29	85.21	86.8	85.88	48.14	57.74	24.3	18.92
871.6	43.18	41.3	21.65	37.02	46.43	41.31	86.21	74.53	86.94	87.19	85.09	86.81	85.9	48.07	57.66	24.3	18.91
872.8	43.09	41.24	21.66	37.04	46.38	41.22	86.15	74.54	86.95	87.12	85.15	86.8	86.03	48.08	57.64	24.28	18.87
874	42.97	41.12	21.63	37.1	46.36	41.19	86.11	74.54	86.98	87.15	85.28	86.8	86.04	48.04	57.61	24.36	18.83
875.2	42.91	41.05	21.68	37.19	46.42	41.21	86.1	74.67	86.99	87.24	85.32	86.8	86.02	48.06	57.57	24.39	18.83
876.4	42.89	41.04	21.67	37.35	46.45	41.22	86.14	74.75	87.08	87.23	85.38	86.91	86.07	48	57.51	24.46	18.84
877.6	42.88	41	21.65	37.5	46.42	41.21	86.2	74.77	87.06	87.28	85.41	86.93	86.05	48.02	57.53	24.49	18.89
878.8	42.86	40.96	21.61	37.6	46.4	41.18	86.16	74.7	86.98	87.21	85.21	86.83	85.98	47.97	57.59	24.47	18.91
880	42.76	40.93	21.56	37.63	46.39	41.14	86.13	74.68	86.95	87.08	85.2	86.77	85.94	47.98	57.7	24.47	18.93
881.2	42.66	40.86	21.55	37.63	46.31	41.18	86.05	74.68	86.92	87.03	85.06	86.78	85.92	48.05	57.66	24.46	18.9
882.4	42.64	40.81	21.61	37.64	46.34	41.17	85.95	74.71	86.95	87.06	85.19	86.75	86.04	47.99	57.7	24.5	18.87
883.6	42.6	40.76	21.67	37.71	46.37	41.09	86.02	74.73	87	86.98	85.25	86.71	86.12	48.01	57.71	24.6	18.9
884.8	42.53	40.74	21.69	37.8	46.38	41.07	86.08	74.87	87.03	87.09	85.29	86.75	86.11	47.98	57.72	24.61	18.9
886	42.44	40.69	21.66	37.92	46.4	41.06	86.15	74.96	87.03	86.98	85.33	86.8	86.05	47.94	57.77	24.67	18.93
887.2	42.38	40.63	21.64	38.01	46.35	41.07	86.15	75.04	86.97	86.87	85.27	86.73	85.96	47.89	57.83	24.62	18.93
888.4	42.32	40.57	21.6	38.05	46.34	41.07	86.04	74.89	86.91	86.8	85.14	86.64	85.87	47.91	57.81	24.64	18.88
889.6	42.23	40.47	21.6	38.03	46.34	41.05	86.08	74.83	86.95	86.79	85.14	86.7	85.86	48.04	57.81	24.66	18.86
890.8	42.16	40.31	21.62	38.05	46.34	41.05	85.93	74.74	86.91	86.66	85.03	86.68	85.93	47.96	57.73	24.68	18.88
892	42.06	40.19	21.66	38.12	46.35	41.01	85.93	74.67	86.85	86.6	85.16	86.59	85.9	47.96	57.7	24.71	18.91
893.2	41.97	40.12	21.7	38.15	46.29	40.96	85.9	74.89	86.93	86.6	85.2	86.61	85.9	47.95	57.78	24.74	18.97
894.3	41.85	40.07	21.66	38.2	46.28	40.93	86.02	75.09	87	86.6	85.26	86.66	85.85	47.95	57.79	24.76	18.96
895.5	41.77	39.93	21.62	38.28	46.3	40.99	86.03	75	86.96	86.52	85.1	86.48	85.74	48.01	57.91	24.79	18.96
896.7	41.67	39.95	21.54	38.24	46.31	40.99	86.08	74.87	86.87	86.42	85.05	86.59	85.78	47.96	57.9	24.81	18.97
897.9	41.59	39.86	21.52	38.27	46.22	41	85.95	74.85	86.82	86.43	85.09	86.64	85.77	47.91	57.83	24.8	18.9
899.1	41.57	39.78	21.57	38.26	46.26	40.94	85.85	74.9	86.76	86.4	85.07	86.6	85.74	47.87	57.82	24.83	18.9
900.3	41.5	39.74	21.63	38.33	46.24	40.94	85.89	75	86.8	86.39	85.04	86.65	85.93	47.88	57.82	24.85	18.91
901.5	41.46	39.68	21.65	38.38	46.21	40.87	85.99	75.15	86.91	86.41	85.13	86.67	85.9	47.92	57.79	24.82	18.94
902.6	41.45	39.68	21.58	38.34	46.18	40.94	86.08	75.15	87.07	86.41	85.17	86.71	85.95	48	57.85	24.87	18.93
903.8	41.38	39.6	21.43	38.36	46.12	40.95	85.98	75.14	87.06	86.4	85.17	86.58	85.92	47.89	57.92	24.89	18.91
905	41.29	39.52	21.38	38.23	46.14	40.94	85.95	75.1	87.02	86.35	85.23	86.64	85.97	47.86	57.85	24.94	18.91
906.2	41.16	39.46	21.38	38.26	46.14	40.84	85.85	75.07	86.95	86.32	85.18	86.54	85.85	47.78	57.89	24.98	18.95
907.4	41.1	39.36	21.46	38.25	46.15	40.79	85.83	75.1	86.79	86.22	85.07	86.47	85.91	47.8	57.73	25	18.98
908.5	40.91	39.23	21.52	38.31	46.2	40.75	85.76	75.18	86.76	86.19	85.05	86.52	85.98	47.91	57.81	25	18.96
909.7	40.75	39.04	21.45	38.32	46.1	40.86	85.9	75.19	86.91	86.27	85.19	86.63	86.08	47.97	57.77	24.99	18.98
910.9	40.59	38.8	21.36	38.41	46.02	40.88	85.96	75.17	86.89	86.16	85.25	86.63	86.04	47.96	57.9	24.97	19.03
912.1	40.39	38.53	21.31	38.38	46.03	40.84	85.9	75.21	87.02	86.17	85.24	86.69	86.03	47.88	57.88	25	19
913.2	40.25	38.3	21.25	38.32	46.02	40.83	85.76	75.14	86.92	86.06	85.28	86.57	86.03	47.81	57.9	25.03	19.01
914.4	40.1	38.07	21.33	38.28	46	40.76	85.73	75.25	86.99	86.13	85.16	86.6	86.13	47.67	57.76	25.05	18.97
915.6	39.86	37.82	21.37	38.26	46.03	40.71	85.73	75.24	86.88	86.01	85.13	86.55	86.03	47.79	57.76	25.12	18.94
916.8	39.57	37.49	21.54	38.3	46	40.66	85.73	75.32	87.02	86.22	85.22	86.71	86.18	47.74	57.65	25.1	18.98
917.9	39.25	37.05	21.48	38.38	46.07	40.73	85.86	75.35	87.03	86.19	85.21	86.76	86.27	47.71	57.73	25.11	19.02
919.1	39.02	36.59	21.43	38.39	46.05	40.81	85.78	75.35	86.99	86.35	85.3	86.72	86.36	47.75	57.78	25.14	19.07
920.2	38.72	36.15	21.33	38.4	46.07	40.83	85.59	75.18	86.95	86.07	85.22	86.62	86.2	47.79	57.85	25.17	19.04
921.4	38.43	35.79	21.37	38.39	46.02	40.79	85.54	75.26	86.91	86.2	85.3	86.5	86.14	47.74	57.96	25.13	19.07
922.6	38.15	35.4	21.48	38.36	46.05	40.77	85.5	75.22	86.81	86.13	85.08	86.49	85.99	47.76	57.88	25.17	19.04
923.8	37.86	34.95	21.59	38.34	46.03	40.79	85.7	75.47	86.85	86.42	85.22	86.62	86.04	47.72	57.84	25.15	19.09
924.9	37.51	34.53	21.6	38.31	45.99	40.83	85.78	75.61	87.05	86.66	85.4	86.84	86.26	47.71	57.69	25.19	19.07
926.1	37.12	34.09	21.64	38.36	45.96	40.79	85.86	75.72	87.25	86.79	85.48	87	86.41	47.66	57.66	25.17	19.08
927.2	36.8	33.68	21.53	38.38	46.01	40.74	85.5	75.49	87.12	86.7	85.34	86.82	86.38	47.73	57.79	25.26	19.09
928.4	36.67	33.32	21.48	38.4	46.06	40.78	85.1	75.25	86.77	86.5	85.06	86.46	86.12	47.75	57.93	25.29	19
929.6	36.52	33.1	21.52	38.4	46.04	40.72	85.18	75.09	86.72	86.42	85.07	86.32	86.01	47.69	57.97	25.33	19.03
930.7	36.38	32.98	21.53	38.28	46.13	40.77	85.37	75.39	86.69	86.63	84.99	86.44	86.04	47.65	57.94	25.37	19.06
931.9	36.32	32.95	21.6	38.35	46.02	40.67	85.54	75.61	86.8	86.9	85.2	86.62	86.21	47.73	57.83	25.32	19.07
933	36.35	33.05	21.67	38.37	46	40.65	85.71	75.73	87.03	87.06	85.33	86.79	86.45	47.67	57.77	25.34	19.06
934.2	36.48	33.3	21.71	38.45	46.04	40.7	85.48	75.56	87.05	86.89	85.3	86.64	86.3	47.64	57.79	25.37	19.08
935.3	36.74	33.67	21.71	38.55	46	40.75	85.38	75.58	87.13	86.93	85.37	86.74	86.44	47.7	57.78	25.39	19.05
936.5	37.15	34.15	21.69	38.56	46.11	40.72	85.27	75.46	86.87	86.93	85.14	86.58	86.24	47.73	57.88	25.4	19.05
937.7	37.54	34.76	21.69	38.58	46.18	40.84	85.63	75.45	86.83	86.98	85.21	86.61	86.18	47.88	57.89	25.44	19.13
938.8	37.84	35.36	21.72	38.63	46.13	40.72	85.69	75.64	86.86	87.02	85.44	86.71	86.15	47.71	57.88	25.47	19.08
940	38.14	36.05	21.83	38.68	46.1	40.65	85.77	75.67	87.03	87.08	85.3	86.62	86.09	47.67	57.95	25.48	19.08
941.1	38.46	36.55	21.89	38.8	46.08	40.62	85.86	75.7	87.1	87.16	85.44	86.8	86.48	47.62	57.98	25.52	19.06
942.3	38.76	37.04	22.01	38.85	46.05	40.65	85.65	75.65	87.12	86.97	85.4	86.72	86.58	47.69	57.91	25.48	19.13
943.4	38.98	37.59	21.99	38.98	46.04	40.81	85.77	75.58	87.08	87.07	85.39	86.75	86.56	47.62	58.02	25.58	19.18
944.6	39.33	37.94	21.98	38.94	46.14	40.94	85.9	75.76	87.04	87.17	85.29	86.65	86.31	47.69	57.79	25.6	19.13
945.7	39.64	38.43	22.02	38.98	46.15	40.9	85.94	75.9	86.95	87.23	85.28	86.64	86.1	47.7	57.75	25.65	19.15
946.9	39.81	38.67	22.13	38.95	46.06	40.81	85.9	75.83	86.78	87.13	85.15	86.59	86.05	47.59	57.72	25.54	19.09
948	39.85	38.98	22.2	38.97	46.08	40.73	85.84	75.83	86.82	87.05	85.13	86.67	86.12	47.62	57.79	25.53	19.11
949.2	39.96	39.31	22.22	39.09	46.15	40.64	85.78	75.56	86.97	87.11	85.26	86.66	86.34	47.72	57.86	25.57	19.09
950.3	39.99	39.51	22.33	39.13	46.25	40.73	85.91	75.74	87.06	87.37	85.29	86.83	86.42	47.75	57.98	25.67	19.18
951.5	40.04	39.69	22.31	39.22	46.27	40.84	86	75.89	87.22	87.49	85.48	86.88	86.5	47.85	58.06	25.75	19.19
952.6	40.23	39.83	22.31	39.24	46.25	40.84	86.11	75.85	87.03	87.26	85.53	86.82	86.33	47.79	57.81	25.86	19.22
953.8	40.35	39.97	22.29	39.19	46.1	40.78	86.01	75.8	87.04	87.24	85.32	86.77	85.95	47.65	57.78	25.69	19.12
954.9	40.47	40.08	22.41	39.12	46.02	40.76	85.95	75.65	86.94	87	85.31	86.56	86.09	47.69	57.73	25.73	19.08
956.1	40.4	40.3	22.48	39.17	46.11	40.71	85.83	75.72	86.88	87.12	85.18	86.54	86.38	47.63	58.05	25.74	19.2
957.2	40.5	40.47	22.41	39.35	46.16	40.69	86	75.81	86.91	87.38	85.19	86.77	86.65	47.71	58.08	25.67	19.18
958.3	40.55	40.58	22.4	39.38	46.36	40.76	85.79	75.68	86.82	87.26	85.37	86.72	86.2	47.68	57.99	25.8	19.26
959.5	40.47	40.63	22.34	39.4	46.37	40.96	86.05	75.74	86.91	87.49	85.39	86.81	86.27	47.74	57.91	25.87	19.2
960.6	40.54	40.67	22.4	39.36	46.31	41.01	85.93	75.85	86.92	87.29	85.61	86.69	86.19	47.67	57.81	25.96	19.23
961.8	40.59	40.73	22.47	39.34	46.31	40.9	85.85	75.77	86.86	87.31	85.48	86.5	86.15	47.71	57.9	25.93	19.17
962.9	40.61	40.83	22.61	39.33	46.07	40.87	85.9	75.62	86.73	87.09	85.17	86.66	86.06	47.83	57.88	25.76	19.18
964.1	40.73	40.91	22.73	39.31	46.1	40.73	86.1	75.66	86.94	87.39	85.18	86.62	86.3	47.61	58.01	25.83	19.11
965.2	40.57	41.07	22.7	39.57	46.28	40.81	86.24	75.94	87.16	87.51	85.37	86.95	86.48	47.7	58.04	25.75	19.22
966.3	40.58	41.09	22.64	39.53	46.3	40.87	86.01	75.92	87.26	87.58	85.51	87.05	86.22	47.82	58.01	25.96	19.25
967.5	40.49	41.04	22.57	39.51	46.3	40.9	85.95	75.74	86.96	87.44	85.72	86.88	86.2	47.74	57.82	25.96	19.27
968.6	40.55	40.87	22.67	39.43	46.27	40.83	85.68	75.68	86.64	87.15	85.46	86.37	85.82	47.81	57.92	26.15	19.32
969.8	40.67	41.12	22.7	39.34	46.19	41.03	85.63	75.6	86.46	87.09	85.28	86.41	85.95	47.69	57.81	26.01	19.14
970.9	40.78	41.24	22.71	39.35	46.21	40.85	85.93	75.7	86.85	87.02	85.07	86.59	85.85	47.7	57.67	25.93	19.23
972.1	40.69	41.43	22.75	39.45	46.3	40.86	86.22	75.9	87.01	87.36	85.27	86.84	86.24	47.63	58	25.89	19.24
973.2	40.51	41.47	22.69	39.58	46.3	40.73	86.4	75.94	87.13	87.77	85.43	87.06	86.37	47.49	57.95	25.9	19.23
974.3	40.55	41.51	22.67	39.49	46.51	40.78	86.19	75.77	87.01	87.7	85.34	87.1	86.27	47.63	58.07	25.9	19.38
975.5	40.65	41.58	22.83	39.35	46.29	40.86	85.72	75.35	86.9	87.3	85.25	86.75	85.93	47.98	57.81	25.84	19.33
976.6	40.81	41.52	22.74	39.3	46.23	41.03	85.73	75.25	86.85	86.99	85.26	86.58	85.89	47.98	57.78	25.8	19.23
977.8	40.77	41.28	22.79	39.22	46.07	41.15	86.08	75.9	87.07	87.34	85.43	86.65	86.02	47.88	57.66	25.87	19.2
978.9	40.53	41.28	22.68	39.14	46.02	41.07	86.14	75.93	86.98	87.39	85.37	86.5	86.45	47.75	57.61	26.07	19.16
980	40.54	41.41	22.87	39.2	46.12	40.88	85.96	75.75	86.65	87.38	85.26	86.45	86.13	47.73	57.84	26.1	19.04
981.2	40.69	41.65	22.65	39.13	46.28	40.79	86.02	75.78	86.72	87.73	85.35	86.73	86.2	47.57	57.84	26.05	19.07
982.3	40.77	41.88	22.8	39.02	46.19	40.85	85.86	75.55	86.86	87.67	85.46	86.82	86.17	47.71	57.99	25.94	19.27
983.5	40.8	41.66	22.75	38.96	46.32	40.92	86.02	75.77	87.23	87.45	85.61	87.11	86.18	47.78	58.02	25.76	19.32
984.6	40.74	41.63	22.83	39.08	46.18	41.14	86.21	76.08	87.36	87.3	85.66	86.96	86.11	48.18	58.03	25.89	19.37
985.7	40.71	41.72	22.88	39.01	46.18	41.12	85.99	75.42	86.87	87.04	85.15	86.67	85.95	48.04	57.58	25.91	19.28
986.9	40.5	41.74	22.83	38.94	46.08	41.01	86.14	75.61	86.85	87.06	85.19	86.73	86.15	47.85	57.55	25.96	19.09
988	40.51	41.74	22.71	38.99	46.17	40.89	85.91	75.54	87.42	87.67	85.44	86.8	86.18	47.59	57.69	25.98	19.11
989.1	40.61	41.97	22.76	39.01	46.19	40.95	86.08	75.34	87.37	87.62	85.92	86.84	86.24	47.28	57.72	25.91	19.11
992	40.89	41.98	22.94	39.02	46.24	40.98	85.95	75.53	86.9	87.26	85.39	86.84	86.18	47.76	57.9	25.97	19.38
995.9	40.84	41.86	22.88	39.07	46.24	40.96	86.03	75.37	86.85	87.5	85.44	86.97	86.01	47.69	57.74	25.93	19.17
999.7	40.74	41.81	23.07	38.95	46.23	41.24	86.09	75.64	86.92	87.62	85.58	87.24	86.04	47.84	57.76	26.07	19.3
1003.6	40.69	41.78	23.02	39.14	46.44	41.14	86.16	75.54	87.16	87.71	85.6	87.27	86.18	47.69	57.95	26.05	19.27
1007.4	40.55	41.59	23.13	39.16	46.42	41.26	86.27	75.72	87.18	87.58	85.73	87.37	86.15	47.82	57.95	26.13	19.28
1011.3	40.36	41.33	23.18	39.14	46.39	41.33	86.14	75.72	87.08	87.5	85.75	87.41	86.14	47.86	57.94	26.14	19.3
1015.1	40.26	41.12	23.22	39.12	46.42	41.35	86.22	75.82	87.17	87.53	85.83	87.5	86.19	47.88	57.93	26.19	19.31
1019	40.04	40.78	23.22	39	46.41	41.42	86.27	75.91	87.21	87.46	85.95	87.59	86.13	47.91	57.91	26.23	19.37
1022.8	39.74	40.4	23.27	38.89	46.38	41.48	86.36	76.01	87.24	87.4	86	87.67	86.05	47.88	57.91	26.3	19.38
1026.7	39.56	40.12	23.32	38.87	46.4	41.59	86.38	76.09	87.34	87.43	86.12	87.87	86.12	47.93	57.9	26.34	19.39
1030.5	39.27	39.66	23.4	38.83	46.43	41.6	86.41	76.12	87.34	87.44	86.17	87.96	86.05	47.94	57.93	26.39	19.4
1034.4	39.06	39.3	23.46	38.85	46.47	41.69	86.44	76.21	87.38	87.57	86.28	88.09	86.1	47.95	57.94	26.43	19.43
1038.2	38.96	39.07	23.53	38.89	46.5	41.7	86.44	76.28	87.43	87.66	86.34	88.18	86.23	47.93	57.94	26.46	19.45
1042.1	38.97	39.04	23.56	38.91	46.51	41.7	86.51	76.38	87.45	87.76	86.38	88.23	86.26	47.92	57.96	26.51	19.46
1045.9	39.1	39.24	23.62	38.94	46.51	41.7	86.54	76.39	87.5	87.8	86.39	88.26	86.32	47.9	57.94	26.58	19.46
1049.7	39.28	39.52	23.71	38.95	46.51	41.7	86.52	76.43	87.48	87.87	86.43	88.3	86.39	47.91	57.94	26.61	19.46
1053.6	39.45	39.89	23.75	38.94	46.55	41.72	86.62	76.48	87.57	87.98	86.51	88.38	86.42	47.88	57.96	26.69	19.5
1057.4	39.64	40.18	23.8	38.99	46.56	41.73	86.62	76.54	87.56	88.04	86.52	88.44	86.5	47.91	57.93	26.7	19.51
1061.2	39.85	40.55	23.86	39.01	46.56	41.76	86.64	76.54	87.53	88.06	86.49	88.41	86.51	47.91	57.96	26.72	19.52
1065.1	39.98	40.78	23.91	39.01	46.56	41.73	86.65	76.55	87.56	88.12	86.51	88.43	86.57	47.87	58	26.76	19.56
1068.9	40.13	41.01	23.97	38.97	46.55	41.75	86.65	76.53	87.54	88.13	86.51	88.42	86.55	47.85	57.96	26.81	19.56
1072.7	40.21	41.12	24.02	38.95	46.52	41.76	86.69	76.52	87.56	88.21	86.53	88.47	86.57	47.91	57.97	26.85	19.56
1076.6	40.22	41.27	24.06	38.86	46.58	41.68	86.76	76.53	87.56	88.24	86.55	88.45	86.59	47.9	57.96	26.85	19.58
1080.4	40.28	41.37	24.1	38.84	46.54	41.81	86.73	76.6	87.55	88.27	86.55	88.49	86.61	47.86	57.92	26.89	19.61
1084.2	40.3	41.47	24.12	38.81	46.55	41.79	86.69	76.55	87.49	88.19	86.47	88.42	86.55	47.79	57.92	26.91	19.62
1088	40.36	41.6	24.16	38.81	46.55	41.86	86.74	76.53	87.51	88.21	86.42	88.38	86.49	47.71	57.9	26.91	19.61
1091.8	40.4	41.73	24.24	38.78	46.55	41.87	86.77	76.55	87.5	88.23	86.42	88.38	86.42	47.74	57.91	26.92	19.61
1095.7	40.44	41.83	24.29	38.74	46.57	41.89	86.8	76.61	87.54	88.33	86.45	88.46	86.32	47.77	57.87	26.91	19.64
1099.5	40.45	41.84	24.33	38.7	46.6	41.9	86.85	76.66	87.49	88.34	86.45	88.43	86.17	47.77	57.88	26.9	19.64
1103.3	40.37	41.81	24.34	38.64	46.61	41.94	86.9	76.68	87.39	88.36	86.34	88.21	85.93	47.79	57.88	26.92	19.69
1107.1	40.25	41.67	24.3	38.54	46.61	41.94	86.8	76.64	87.17	88.26	86.06	87.82	85.42	47.76	57.82	26.95	19.68
1110.9	40.17	41.57	24.3	38.43	46.57	41.9	86.85	76.53	86.93	88.25	85.79	87.33	84.74	47.74	57.81	27	19.74
1114.8	40.11	41.51	24.27	38.33	46.53	41.85	86.77	76.19	86.52	88.2	85.3	86.59	83.71	47.69	57.68	27.06	19.69
1118.6	40.08	41.52	24.28	38.21	46.51	41.82	86.75	75.83	86.06	88.14	84.63	85.73	82.44	47.59	57.51	27.09	19.73
1122.4	39.99	41.45	24.23	38.14	46.46	41.86	86.79	75.47	85.6	88.01	84.05	84.86	81.21	47.39	57.27	27.16	19.73
1126.2	39.79	41.38	24.19	38.11	46.42	41.82	86.76	75.25	85.27	87.82	83.67	84.22	80.45	47.19	56.92	27.18	19.74
1130	39.61	41.19	24.1	38.07	46.37	41.83	86.79	75.31	85.33	87.59	83.71	84.23	80.44	46.83	56.36	27.25	19.81
1133.8	39.33	40.78	23.93	37.92	46.32	41.86	86.83	75.62	85.68	87.36	84.19	84.83	81.32	46.47	55.64	27.36	19.75
1137.6	38.85	40.18	23.71	37.77	46.23	41.82	86.77	75.97	86.09	86.84	84.71	85.5	82.32	46.09	55	27.44	19.78
1141.4	38.16	39.21	23.41	37.48	46.1	41.91	86.69	76.22	86.33	86.42	85.08	86.02	83.11	46.07	54.7	27.5	19.79
1145.2	37.37	37.99	22.99	37.16	45.92	41.92	86.63	76.34	86.49	86.02	85.32	86.27	83.53	46.34	54.83	27.55	19.78
1149	36.49	36.58	22.64	36.79	45.72	41.94	86.51	76.39	86.51	85.53	85.42	86.28	83.5	46.85	55.36	27.6	19.83
1152.8	35.36	34.78	22.38	36.52	45.62	41.97	86.42	76.39	86.51	84.77	85.4	86.24	83.3	47.4	56.08	27.62	19.82
1156.6	33.75	32.32	22.21	36.21	45.52	41.96	86.25	76.3	86.41	83.63	85.32	86.02	82.96	47.85	56.71	27.58	19.82
1160.4	32	29.62	21.79	35.84	45.42	41.93	86.08	76.32	86.38	82.38	85.2	86.01	82.65	48.1	57.18	27.57	19.71
1164.2	30.66	27.5	21.57	35.37	45.2	41.83	85.86	76.22	86.22	81.2	84.97	85.7	82.25	48.25	57.4	27.55	19.8
1168	29.96	26.41	21.09	34.85	44.93	41.71	85.7	76.2	86.16	80.52	84.86	85.56	81.95	48.29	57.49	27.47	19.74
1171.8	29.52	25.79	20.68	34.38	44.66	41.64	85.64	76.22	86.13	80.27	84.88	85.56	81.8	48.35	57.55	27.5	19.69
1175.6	28.6	24.58	20.22	33.84	44.4	41.56	85.51	76.27	86.29	80.23	84.99	85.73	81.9	48.43	57.61	27.51	19.66
1179.4	27.37	22.83	19.64	33.17	44.06	41.49	85.39	76.49	86.47	80.23	85.23	86.08	82.26	48.45	57.59	27.47	19.62
1183.2	26.21	21.33	18.97	32.37	43.6	41.36	85.19	76.62	86.66	80.04	85.49	86.48	82.69	48.39	57.55	27.43	19.56
1187	25.06	19.95	18.41	31.67	43.22	41.21	84.91	76.75	86.8	79.61	85.68	86.84	83.2	48.27	57.44	27.44	19.5
1190.7	23.78	18.45	18.12	31.19	43.03	41.16	84.58	76.84	86.96	79.28	85.82	87.08	83.73	48.1	57.34	27.43	19.48
1194.5	22.14	16.46	18.1	30.9	43.05	41.14	84.17	76.92	87.02	79.17	85.88	87.24	84.15	47.92	57.23	27.48	19.51
1198.3	20.37	14.41	18.18	30.7	43.18	41.18	83.71	76.99	87.11	79.55	86	87.46	84.52	47.76	57.12	27.54	19.55
1202.1	18.72	12.58	18.25	30.4	43.26	41.21	83.28	77.07	87.25	80.28	86.15	87.69	84.78	47.67	57.08	27.67	19.6
1205.9	17.38	11.11	18.18	30.05	43.26	41.22	82.82	77.11	87.27	81.16	86.2	87.84	85.01	47.61	57.07	27.75	19.62
1209.7	16.57	10.25	18.18	29.8	43.27	41.25	82.57	77.17	87.34	82.17	86.31	88.04	85.18	47.6	57.17	27.88	19.66
1213.4	16.4	10.04	18.31	29.8	43.37	41.26	82.52	77.24	87.39	83.06	86.36	88.15	85.34	47.58	57.28	28	19.7
1217.2	17.09	10.67	18.67	30.16	43.62	41.36	82.78	77.3	87.43	83.92	86.39	88.23	85.46	47.64	57.43	28.12	19.74
1221	18.52	12.11	19.22	30.87	43.91	41.45	83.26	77.34	87.46	84.62	86.43	88.29	85.6	47.68	57.54	28.23	19.79
1224.8	20.44	14.19	19.88	31.78	44.32	41.57	83.85	77.41	87.51	85.25	86.49	88.35	85.74	47.69	57.64	28.32	19.87
1228.5	22.45	16.53	20.56	32.68	44.67	41.67	84.33	77.47	87.5	85.72	86.51	88.4	85.85	47.73	57.71	28.41	19.91
1232.3	24.34	18.91	21.18	33.49	45.01	41.78	84.78	77.53	87.53	86.15	86.54	88.38	85.95	47.77	57.77	28.5	19.97
1236.1	26.03	21.11	21.69	34.15	45.28	41.9	85.12	77.6	87.54	86.46	86.54	88.38	86.02	47.81	57.82	28.55	20.02
1239.8	27.52	23.17	22.18	34.69	45.49	41.93	85.4	77.64	87.56	86.73	86.6	88.46	86.12	47.81	57.88	28.63	20.06
1243.6	28.83	24.98	22.55	35.15	45.68	41.98	85.63	77.72	87.59	86.94	86.62	88.49	86.2	47.8	57.9	28.67	20.08
1247.4	29.92	26.59	22.86	35.53	45.82	42.02	85.83	77.76	87.63	87.13	86.66	88.54	86.27	47.82	57.9	28.71	20.11
1251.1	30.85	27.97	23.11	35.8	45.93	42.11	85.97	77.78	87.64	87.27	86.64	88.55	86.33	47.82	57.91	28.77	20.15
1254.9	31.66	29.18	23.35	36.06	46.04	42.11	86.06	77.81	87.63	87.4	86.69	88.55	86.35	47.84	57.93	28.81	20.18
1258.7	32.33	30.2	23.55	36.25	46.13	42.14	86.14	77.84	87.62	87.47	86.67	88.57	86.35	47.84	57.95	28.85	20.21
1262.4	32.87	31.07	23.75	36.43	46.2	42.18	86.24	77.9	87.67	87.61	86.73	88.62	86.41	47.86	57.95	28.92	20.23
1266.2	33.35	31.82	23.9	36.55	46.26	42.2	86.32	77.92	87.66	87.72	86.75	88.65	86.43	47.83	57.97	28.96	20.24
1269.9	33.7	32.42	24.02	36.64	46.26	42.21	86.34	77.95	87.66	87.77	86.74	88.63	86.43	47.85	57.96	29	20.25
1273.7	33.97	32.89	24.08	36.69	46.28	42.17	86.33	77.96	87.63	87.78	86.7	88.55	86.45	47.8	57.94	29.04	20.26
1277.4	34.17	33.23	24.12	36.74	46.3	42.16	86.32	77.91	87.55	87.76	86.57	88.39	86.42	47.79	57.92	29.06	20.27
1281.2	34.37	33.54	24.21	36.76	46.31	42.17	86.37	77.96	87.56	87.82	86.57	88.38	86.4	47.81	57.93	29.11	20.3
1284.9	34.52	33.82	24.28	36.77	46.34	42.17	86.44	77.98	87.59	87.9	86.58	88.39	86.38	47.81	57.92	29.15	20.3
1288.7	34.67	34.05	24.35	36.79	46.36	42.24	86.52	78.04	87.61	87.99	86.64	88.43	86.42	47.81	57.92	29.18	20.34
1292.4	34.81	34.3	24.41	36.78	46.35	42.23	86.55	78.05	87.6	88.03	86.63	88.47	86.42	47.8	57.89	29.22	20.35
1296.2	34.95	34.51	24.44	36.81	46.37	42.27	86.6	78.05	87.6	88.1	86.66	88.48	86.41	47.8	57.87	29.26	20.35
1299.9	35.07	34.76	24.5	36.81	46.38	42.29	86.64	78.05	87.62	88.16	86.65	88.51	86.37	47.79	57.86	29.27	20.36
1303.7	35.21	35.03	24.55	36.82	46.42	42.31	86.67	78.03	87.57	88.21	86.67	88.49	86.3	47.79	57.89	29.3	20.41
1307.4	35.34	35.37	24.6	36.82	46.45	42.35	86.76	78.06	87.61	88.3	86.73	88.56	86.22	47.81	57.9	29.34	20.42
1311.2	35.48	35.65	24.64	36.81	46.46	42.38	86.81	78.05	87.6	88.36	86.74	88.6	86.17	47.8	57.91	29.38	20.44
1314.9	35.57	35.87	24.62	36.78	46.43	42.36	86.79	78.01	87.56	88.36	86.66	88.52	86.06	47.75	57.86	29.4	20.44
1318.7	35.62	36.04	24.63	36.74	46.41	42.34	86.77	77.97	87.51	88.32	86.61	88.39	85.96	47.7	57.84	29.42	20.45
1322.4	35.64	36.16	24.6	36.69	46.39	42.3	86.76	77.9	87.42	88.3	86.47	88.22	85.81	47.68	57.82	29.46	20.46
1326.1	35.65	36.25	24.58	36.62	46.35	42.29	86.72	77.87	87.37	88.25	86.38	88.11	85.66	47.67	57.8	29.49	20.48
1329.9	35.63	36.32	24.57	36.57	46.35	42.29	86.73	77.83	87.35	88.26	86.33	88.04	85.54	47.67	57.79	29.51	20.49
1333.6	35.56	36.32	24.54	36.5	46.31	42.32	86.72	77.79	87.3	88.25	86.3	87.98	85.36	47.63	57.74	29.52	20.48
1337.3	35.44	36.21	24.51	36.41	46.29	42.29	86.7	77.7	87.2	88.2	86.17	87.78	85.06	47.59	57.74	29.56	20.52
1341.1	35.31	36.04	24.41	36.28	46.26	42.25	86.62	77.53	87.02	88.08	85.9	87.42	84.6	47.53	57.7	29.57	20.53
1344.8	35.11	35.8	24.21	36.09	46.19	42.17	86.54	77.32	86.75	87.93	85.55	86.97	83.94	47.48	57.68	29.55	20.53
1348.5	34.79	35.47	23.81	35.72	46.02	42.02	86.42	77.08	86.48	87.72	85.17	86.49	83.26	47.43	57.68	29.53	20.52
1352.2	34.47	35.05	23.21	35.12	45.73	41.83	86.31	76.85	86.22	87.48	84.79	85.96	82.57	47.36	57.63	29.5	20.49
1356	33.97	34.41	22.49	34.41	45.37	41.61	86.13	76.64	85.97	87.13	84.44	85.5	81.99	47.29	57.63	29.45	20.45
1359.7	33.39	33.52	21.84	33.68	45.02	41.49	86.01	76.5	85.81	86.74	84.22	85.17	81.52	47.23	57.61	29.42	20.38
1363.4	32.54	32.21	21.33	33.05	44.69	41.43	85.86	76.4	85.76	86.18	84.1	85.02	81.13	47.19	57.55	29.35	20.34
1367.1	31.44	30.53	20.91	32.47	44.43	41.44	85.76	76.38	85.72	85.46	84.07	85.01	80.83	47.23	57.48	29.32	20.31
1370.8	30.12	28.56	20.51	31.91	44.2	41.42	85.67	76.38	85.73	84.68	84.13	85.04	80.64	47.25	57.43	29.25	20.33
1374.6	28.51	26.21	20.04	31.3	43.91	41.3	85.5	76.33	85.69	83.8	84.11	85.03	80.52	47.18	57.34	29.17	20.3
1378.3	26.58	23.53	19.54	30.62	43.56	41.14	85.18	76.26	85.57	82.91	83.97	84.86	80.39	47.09	57.26	29.06	20.25
1382	24.34	20.52	19.08	29.93	43.21	41.04	84.75	76.18	85.51	82.23	83.86	84.7	80.22	46.99	57.16	28.97	20.21
1385.7	22.03	17.44	18.66	29.2	42.85	41	84.32	76.11	85.5	81.88	83.79	84.58	79.99	46.98	57.01	28.92	20.19
1389.4	20.51	15.44	18.35	28.64	42.53	40.97	84.06	76.03	85.43	81.64	83.78	84.54	79.69	46.99	57.01	28.87	20.18
1393.1	20.14	14.88	18.2	28.38	42.28	40.92	84.02	75.91	85.36	81.3	83.67	84.4	79.24	46.96	56.98	28.79	20.18
1396.8	20.65	15.46	18.36	28.47	42.17	40.95	84.16	75.77	85.24	81.02	83.53	84.19	78.65	46.98	57.02	28.71	20.17
1400.5	21.03	15.93	18.66	28.78	42.23	41.06	84.2	75.62	85.09	80.87	83.39	83.93	78.06	46.98	57.02	28.62	20.24
1404.2	20.71	15.56	18.89	28.89	42.25	41.15	84.16	75.53	85.03	80.82	83.31	83.78	77.62	46.96	56.98	28.54	20.29
1407.9	19.92	14.6	18.97	28.82	42.19	41.19	83.95	75.43	84.95	80.82	83.25	83.68	77.25	46.97	56.96	28.51	20.32
1411.7	19.28	13.82	19.03	28.65	42.14	41.27	83.78	75.48	85.01	80.74	83.28	83.7	77.16	47.02	56.99	28.47	20.35
1415.4	18.89	13.35	19.2	28.61	42.15	41.36	83.71	75.53	85.05	80.69	83.39	83.81	77.12	47.08	57.04	28.48	20.41
1419.1	18.9	13.36	19.41	28.73	42.23	41.46	83.71	75.69	85.22	80.72	83.57	84.05	77.27	47.15	57.08	28.5	20.45
1422.8	19.09	13.54	19.61	28.88	42.28	41.56	83.75	75.87	85.42	80.9	83.8	84.36	77.61	47.17	57.13	28.54	20.47
1426.4	19.28	13.83	19.74	28.97	42.31	41.63	83.79	76.07	85.64	81.22	84.09	84.7	78.08	47.2	57.14	28.57	20.5
1430.2	19.5	14.08	19.86	29.04	42.33	41.67	83.86	76.3	85.84	81.81	84.35	85.08	78.52	47.21	57.16	28.66	20.55
1433.8	19.74	14.4	19.99	29.14	42.36	41.72	83.9	76.52	86.03	82.52	84.58	85.43	78.98	47.24	57.18	28.76	20.59
1437.5	20.11	14.9	20.16	29.29	42.44	41.78	84.04	76.74	86.25	83.21	84.88	85.77	79.43	47.27	57.22	28.84	20.63
1441.2	20.6	15.54	20.32	29.46	42.5	41.8	84.17	76.93	86.43	83.75	85.09	86.07	79.79	47.3	57.26	28.9	20.65
1444.9	21.15	16.29	20.53	29.66	42.56	41.86	84.26	77.07	86.57	84.17	85.24	86.26	80.06	47.3	57.3	28.99	20.65
1448.6	21.67	17	20.73	29.89	42.64	41.9	84.38	77.2	86.71	84.57	85.41	86.47	80.28	47.35	57.34	29.05	20.7
1452.3	22.13	17.69	20.94	30.1	42.76	41.93	84.51	77.31	86.81	84.95	85.54	86.63	80.41	47.39	57.39	29.11	20.71
1456	22.59	18.36	21.14	30.32	42.85	41.97	84.61	77.47	86.92	85.28	85.69	86.79	80.6	47.44	57.46	29.18	20.75
1459.7	23.1	19.15	21.31	30.49	42.96	42.01	84.71	77.52	86.98	85.52	85.74	86.92	80.73	47.45	57.46	29.22	20.78
1463.3	23.66	20.11	21.49	30.76	43.05	42.08	84.79	77.62	87.03	85.75	85.88	87.09	81.03	47.44	57.49	29.29	20.78
1467	24.35	21.14	21.62	30.88	43.16	42.06	84.96	77.74	87.2	85.91	86.07	87.26	81.26	47.45	57.52	29.35	20.83
1470.7	25	22.16	21.79	31.1	43.26	42.09	85.03	77.82	87.28	86.06	86.2	87.38	81.58	47.47	57.55	29.43	20.82
1474.4	25.5	23.05	21.91	31.26	43.39	42.11	85.03	77.93	87.34	86.25	86.29	87.57	81.79	47.48	57.55	29.48	20.85
1478.1	25.93	23.75	21.99	31.38	43.47	42.09	85.21	78.13	87.49	86.51	86.45	87.77	82.12	47.48	57.57	29.54	20.88
1481.7	26.31	24.38	22.11	31.44	43.6	42.14	85.23	78.16	87.55	86.66	86.54	87.92	82.31	47.49	57.58	29.65	20.91
1485.4	26.64	24.96	22.17	31.5	43.69	42.16	85.3	78.26	87.65	86.83	86.65	88.04	82.49	47.52	57.61	29.71	20.93
1489.1	26.96	25.49	22.27	31.6	43.78	42.16	85.39	78.31	87.72	87.02	86.75	88.13	82.64	47.51	57.63	29.79	20.94
1492.8	27.24	25.99	22.41	31.69	43.9	42.21	85.39	78.34	87.67	87.11	86.73	88.1	82.73	47.52	57.65	29.85	20.97
1496.4	27.46	26.37	22.6	31.89	44.04	42.25	85.45	78.39	87.73	87.27	86.77	88.18	82.86	47.55	57.66	29.93	20.99
1500.1	27.65	26.69	22.79	32.02	44.2	42.25	85.46	78.41	87.71	87.28	86.76	88.16	82.92	47.57	57.71	29.99	21.02
1503.8	27.8	26.91	22.98	32.15	44.31	42.3	85.48	78.45	87.74	87.34	86.79	88.21	83.06	47.59	57.71	30.05	21.03
1507.4	27.87	27.04	23.13	32.27	44.45	42.3	85.51	78.5	87.79	87.4	86.86	88.31	83.24	47.6	57.76	30.09	21.08
1511.1	27.91	27.09	23.25	32.36	44.54	42.33	85.48	78.52	87.77	87.36	86.86	88.29	83.31	47.57	57.76	30.18	21.08
1514.7	27.88	27.05	23.39	32.45	44.65	42.37	85.54	78.56	87.83	87.42	86.91	88.37	83.4	47.6	57.79	30.24	21.09
1518.4	27.79	26.87	23.52	32.5	44.75	42.41	85.51	78.61	87.85	87.44	86.95	88.43	83.51	47.64	57.8	30.33	21.13
1522.1	27.63	26.58	23.64	32.54	44.83	42.41	85.47	78.63	87.83	87.44	86.93	88.38	83.5	47.66	57.82	30.36	21.17
1525.7	27.44	26.23	23.78	32.6	44.93	42.43	85.47	78.62	87.8	87.49	86.9	88.38	83.48	47.66	57.83	30.4	21.17
1529.4	27.19	25.76	23.88	32.62	45.02	42.45	85.47	78.65	87.82	87.55	86.93	88.4	83.46	47.66	57.87	30.45	21.19
1533	26.85	25.17	23.95	32.58	45.1	42.47	85.46	78.66	87.83	87.69	86.92	88.42	83.42	47.64	57.87	30.52	21.22
1536.7	26.66	24.81	24.03	32.58	45.15	42.47	85.48	78.69	87.85	87.74	86.94	88.45	83.45	47.7	57.91	30.58	21.21
1540.3	26.79	25	24.09	32.57	45.21	42.47	85.52	78.75	87.88	87.8	86.96	88.46	83.48	47.7	57.92	30.63	21.23
1544	27.24	25.78	24.12	32.62	45.25	42.49	85.57	78.74	87.89	87.81	86.94	88.47	83.46	47.73	57.94	30.68	21.24
1547.6	27.81	26.79	24.15	32.68	45.28	42.49	85.6	78.68	87.79	87.83	86.88	88.39	83.39	47.72	57.92	30.71	21.27
1551.3	28.25	27.57	24.19	32.7	45.32	42.47	85.66	78.74	87.78	87.89	86.87	88.39	83.36	47.72	57.94	30.76	21.28
1554.9	28.58	28.14	24.21	32.71	45.34	42.5	85.69	78.74	87.77	87.92	86.88	88.35	83.34	47.71	57.96	30.83	21.28
1558.6	28.76	28.55	24.2	32.69	45.32	42.46	85.74	78.71	87.74	87.93	86.82	88.33	83.31	47.76	57.93	30.91	21.27
1562.2	28.98	28.96	24.16	32.66	45.34	42.5	85.76	78.79	87.79	87.96	86.88	88.38	83.39	47.7	57.9	30.9	21.3
1565.8	29.12	29.31	24.18	32.64	45.35	42.49	85.76	78.74	87.79	87.93	86.82	88.31	83.35	47.7	57.88	30.92	21.3
1569.5	29.27	29.63	24.13	32.58	45.37	42.48	85.79	78.77	87.71	87.9	86.78	88.26	83.25	47.69	57.86	30.96	21.3
1573.1	29.38	29.87	24.11	32.55	45.37	42.46	85.8	78.7	87.65	87.84	86.7	88.15	83.15	47.66	57.84	31	21.31
1576.8	29.48	30.08	24.05	32.48	45.34	42.47	85.83	78.65	87.6	87.81	86.68	88.04	83.02	47.62	57.81	31.04	21.3
1580.4	29.52	30.18	24	32.37	45.33	42.44	85.83	78.65	87.58	87.75	86.58	88	82.93	47.59	57.76	31.06	21.31
1584	29.51	30.18	23.95	32.27	45.3	42.45	85.85	78.62	87.53	87.7	86.55	87.98	82.9	47.56	57.7	31.1	21.32
1587.7	29.5	30.17	23.9	32.2	45.3	42.43	85.85	78.59	87.47	87.68	86.45	87.87	82.77	47.54	57.66	31.14	21.33
1591.3	29.48	30.12	23.82	32.11	45.28	42.42	85.84	78.52	87.37	87.65	86.35	87.69	82.58	47.51	57.61	31.17	21.33
1594.9	29.49	30.07	23.78	31.98	45.26	42.39	85.87	78.47	87.32	87.64	86.21	87.53	82.33	47.4	57.55	31.19	21.31
1598.5	29.45	29.99	23.69	31.88	45.23	42.39	85.84	78.29	87.08	87.47	85.99	87.23	81.91	47.41	57.49	31.21	21.35
1602.2	29.38	29.91	23.61	31.78	45.22	42.37	85.91	78.13	86.86	87.38	85.76	86.88	81.38	47.33	57.38	31.23	21.35
1605.8	29.36	29.77	23.52	31.62	45.19	42.42	85.87	77.81	86.54	87.34	85.34	86.3	80.46	47.25	57.27	31.22	21.34
1609.4	29.24	29.59	23.45	31.5	45.15	42.34	85.94	77.43	86.09	87.24	84.84	85.64	79.41	47.1	57.06	31.22	21.34
1613	29.21	29.4	23.3	31.32	45.06	42.3	85.95	77.09	85.75	87.14	84.41	85.06	78.48	46.92	56.78	31.21	21.34
1616.7	29.07	29.17	23.12	31.09	45.01	42.28	85.94	76.82	85.43	86.96	84.08	84.58	77.82	46.6	56.36	31.22	21.34
1620.3	28.91	28.88	22.85	30.79	44.87	42.22	85.91	76.47	85.1	86.76	83.7	84.01	77.06	46.15	55.71	31.2	21.32
1623.9	28.71	28.54	22.64	30.51	44.75	42.18	85.95	76.11	84.7	86.59	83.29	83.4	75.98	45.7	54.99	31.2	21.35
1627.5	28.42	28.13	22.43	30.25	44.63	42.12	85.9	75.36	83.98	86.18	82.53	82.4	74.02	45.15	54.14	31.18	21.31
1631.1	28.19	27.76	22.23	29.99	44.52	42.1	85.87	74.28	82.78	85.85	81.36	80.69	70.72	44.7	53.4	31.1	21.3
1634.7	28.04	27.45	22.09	29.79	44.45	42.02	85.85	72.45	80.87	85.65	79.59	77.97	65.7	44.37	52.86	30.99	21.29
1638.3	27.93	27.2	22.01	29.66	44.39	41.95	85.71	69.81	78.18	85.47	77.15	74.2	59.31	44.17	52.52	30.81	21.29
1641.9	27.84	26.94	21.94	29.56	44.37	41.96	85.71	66.68	75.08	85.47	74.32	69.8	52.3	44.2	52.51	30.58	21.31
1645.6	27.64	26.56	21.97	29.44	44.34	42	85.72	63.31	71.72	85.46	71.36	65.21	45.49	44.34	52.59	30.32	21.3
1649.2	27.4	26.09	21.97	29.38	44.38	42.03	85.81	59.82	68.39	85.38	68.35	60.63	39.24	44.3	52.64	30.04	21.34
1652.8	27.03	25.47	21.94	29.24	44.37	42.06	85.74	56.45	65.15	85.06	65.42	56.3	33.75	43.8	52.11	29.76	21.36
1656.4	26.54	24.67	21.9	29.05	44.36	42.04	85.78	54.41	63.17	84.53	63.55	53.55	30.12	42.64	50.62	29.56	21.35
1660	25.97	23.73	21.79	28.8	44.27	42.03	85.67	54.25	63.03	83.75	63.29	53.22	29.5	40.98	48.44	29.48	21.37
1663.6	25.29	22.65	21.62	28.45	44.19	42	85.61	55.97	64.71	82.93	64.67	55.21	32.13	39.08	45.88	29.6	21.38
1667.2	24.47	21.4	21.37	28.02	44.04	41.94	85.52	58.52	67.27	82.03	66.83	58.34	36.64	37.22	43.25	29.79	21.38
1670.8	23.55	20.08	20.92	27.47	43.79	41.84	85.33	60.84	69.61	81.1	68.87	61.35	41.11	35.72	41.07	29.96	21.33
1674.4	22.6	18.7	20.24	26.67	43.4	41.71	85.16	62.52	71.27	80.16	70.37	63.61	44.19	34.78	39.59	29.98	21.27
1678	21.71	17.42	19.07	25.55	42.67	41.4	84.97	64	72.72	79.03	71.71	65.59	46.66	34.54	39.04	29.85	21.14
1681.6	20.9	16.23	17.25	23.81	41.19	40.68	84.63	65.53	74.22	77.58	73.05	67.69	49.53	34.71	39.12	29.54	20.84
1685.1	20.01	15.17	15.01	21.63	38.94	39.7	84.39	67.2	75.76	75.27	74.47	70.01	53.09	35.29	39.7	29.25	20.35
1688.7	19.09	14.08	13.03	19.6	36.63	38.69	84.01	68.59	77.2	72.15	75.75	72.06	56.46	36.03	40.61	28.84	19.78
1692.3	18.02	12.87	11.63	18.05	34.67	37.86	83.6	69.3	77.93	68.4	76.5	73.2	58.21	37.06	41.86	28.43	19.34
1695.9	16.7	11.42	10.74	17.05	33.27	37.24	83.06	69.32	78.02	64.38	76.52	73.28	58.31	38.34	43.48	27.99	19
1699.5	15.07	9.73	10.05	16.21	32.03	36.63	82.31	69.08	77.82	60.03	76.31	72.88	57.67	39.63	45.29	27.57	18.7
1703.1	13.23	8	9.53	15.4	31.06	36.15	81.26	68.89	77.67	55.4	76.12	72.66	57.04	40.73	46.88	27.11	18.46
1706.7	11.56	6.5	9.32	14.88	30.65	36.08	80.1	68.9	77.64	50.74	76.09	72.74	56.59	41.54	48.08	26.65	18.42
1710.2	10.16	5.4	9.31	14.63	30.79	36.22	78.95	69.02	77.67	47.1	76.22	72.93	56.02	42.02	48.9	26.29	18.54
1713.8	9.2	4.69	9.22	14.36	30.79	36.24	77.66	69.15	77.76	45.73	76.31	73.17	55.44	42.38	49.4	26.08	18.64
1717.4	8.44	4.2	9.01	13.92	30.4	36	76.19	69.23	77.89	46.95	76.39	73.35	54.95	42.62	49.76	26.23	18.54
1721	7.88	3.82	8.76	13.41	29.87	35.7	74.5	69.41	78.09	49.92	76.56	73.56	54.86	42.82	50.05	26.6	18.39
1724.5	7.43	3.59	8.61	12.92	29.5	35.47	72.67	69.58	78.28	53.47	76.72	73.81	55.39	43.07	50.43	27.07	18.37
1728.1	7.27	3.48	8.48	12.7	29.35	35.39	71.87	69.89	78.53	56.38	76.91	74.06	56.61	43.52	51	27.49	18.38
1731.7	7.44	3.52	8.66	12.87	29.5	35.46	72.76	70.49	78.95	57.89	77.21	74.55	58.25	44.07	51.84	27.7	18.42
1735.2	7.9	3.7	9.05	13.41	30.1	35.86	74.76	71.06	79.58	58.06	77.8	75.35	59.88	44.57	52.57	27.79	18.53
1738.8	8.59	3.99	9.63	14.16	31.09	36.47	76.82	71.77	80.25	57.7	78.49	76.4	61.35	44.8	52.95	27.82	18.77
1742.4	9.33	4.36	10.23	14.89	32.3	37.12	78.24	72.27	80.86	57.5	79.1	77.39	62.52	44.7	52.91	27.82	19.1
1745.9	9.75	4.63	10.69	15.44	33.26	37.61	78.99	72.71	81.29	57.61	79.58	78.12	63.48	44.37	52.5	27.84	19.39
1749.5	9.84	4.75	10.92	15.69	33.82	37.91	79.13	72.93	81.57	58.1	79.83	78.56	64.23	43.99	51.99	27.87	19.55
1753.1	9.51	4.6	11.04	15.72	34.11	38.03	78.74	73.14	81.77	59.03	80.06	78.9	65.04	43.65	51.54	27.97	19.66
1756.6	8.96	4.26	11.07	15.55	34.24	38.13	78.02	73.34	81.98	60.4	80.27	79.18	65.9	43.45	51.22	28.12	19.73
1760.2	8.58	4.05	11.07	15.38	34.27	38.12	77.46	73.44	82.1	61.84	80.42	79.42	66.57	43.38	51.1	28.34	19.75
1763.8	8.65	4.08	11.13	15.4	34.36	38.17	77.52	73.56	82.14	62.89	80.45	79.49	67.06	43.56	51.25	28.52	19.78
1767.3	9.09	4.32	11.32	15.65	34.58	38.28	78.14	73.8	82.32	63.56	80.64	79.75	67.54	43.91	51.67	28.7	19.83
1770.9	9.79	4.72	11.56	16.07	34.91	38.48	79	74.1	82.58	64.06	80.92	80.12	68.18	44.23	52.24	28.8	19.92
1774.4	10.3	5.05	11.91	16.52	35.38	38.68	79.74	74.35	82.83	64.6	81.19	80.56	69.01	44.52	52.69	28.98	20.04
1778	10.72	5.33	12.23	16.87	35.83	38.84	80.12	74.51	82.97	65.08	81.32	80.75	69.59	44.61	52.94	29.13	20.1
1781.5	11.09	5.55	12.51	17.21	36.24	38.96	80.57	74.63	83.1	65.84	81.47	80.9	70.05	44.62	53.03	29.26	20.22
1785.1	11.25	5.68	12.66	17.36	36.45	39.09	80.69	74.5	82.96	66.6	81.27	80.66	70.1	44.56	52.91	29.34	20.26
1788.6	11.27	5.66	12.77	17.43	36.56	39.11	80.74	74.36	82.83	67.53	81.14	80.36	69.97	44.48	52.87	29.48	20.31
1792.1	11.1	5.56	12.79	17.39	36.56	39.14	80.67	74.18	82.61	68.38	80.94	80.07	69.79	44.53	52.88	29.59	20.35
1795.7	10.91	5.43	12.74	17.3	36.58	39.11	80.55	74.06	82.41	69.17	80.74	79.77	69.62	44.55	52.92	29.64	20.36
1799.2	10.82	5.31	12.7	17.22	36.52	39.02	80.5	73.97	82.27	69.83	80.64	79.59	69.55	44.53	52.94	29.75	20.36
1802.8	10.8	5.28	12.63	17.12	36.46	39	80.48	74	82.27	70.25	80.57	79.48	69.44	44.53	52.97	29.81	20.34
1806.3	10.81	5.29	12.58	17.03	36.37	38.93	80.42	74.01	82.32	70.56	80.56	79.54	69.37	44.5	52.98	29.89	20.34
1809.8	10.78	5.27	12.54	16.99	36.31	38.87	80.39	74.06	82.37	70.78	80.66	79.59	69.48	44.54	53.01	29.93	20.33
1813.4	10.68	5.23	12.43	16.95	36.24	38.77	80.35	74.17	82.38	70.8	80.62	79.56	69.68	44.53	53.08	29.93	20.3
1816.9	10.65	5.19	12.41	16.89	36.17	38.7	80.25	74.05	82.28	70.72	80.49	79.41	69.65	44.63	53.3	29.96	20.33
1820.4	10.73	5.2	12.42	16.86	36.17	38.71	80.26	73.93	82.16	70.56	80.33	79.27	69.69	44.78	53.5	29.89	20.27
1824	10.85	5.27	12.45	16.91	36.19	38.61	80.37	73.92	82.13	70.42	80.33	79.18	69.75	44.82	53.66	29.95	20.32
1827.5	11	5.39	12.55	16.98	36.35	38.72	80.58	74.11	82.36	70.42	80.45	79.45	70.19	44.88	53.74	30	20.36
1831	11.11	5.44	12.7	17.13	36.53	38.75	80.61	74.44	82.54	70.45	80.68	79.78	70.88	44.84	53.8	30.07	20.42
1834.6	11.18	5.51	12.89	17.31	36.8	38.85	80.65	74.79	82.84	70.64	80.92	80.18	71.79	44.8	53.77	30.1	20.44
1838.1	11.3	5.6	13.18	17.57	37.11	39.01	80.81	75.07	83.21	71.03	81.29	80.68	72.64	44.81	53.79	30.26	20.58
1841.6	11.53	5.72	13.48	17.75	37.43	39.16	80.9	75.28	83.36	71.24	81.42	80.87	73.03	44.79	53.77	30.34	20.66
1845.1	11.82	5.93	13.78	18.1	37.77	39.45	81.27	75.48	83.56	71.49	81.65	81.17	73.22	44.89	53.78	30.43	20.78
1848.6	12.12	6.19	14.13	18.36	38.13	39.57	81.48	75.44	83.49	71.61	81.66	81.27	73.26	44.8	53.7	30.44	20.82
1852.2	12.34	6.43	14.4	18.65	38.33	39.74	81.66	75.42	83.5	71.69	81.66	81.16	73.25	44.75	53.64	30.51	20.92
1855.7	12.56	6.58	14.61	18.92	38.55	39.81	81.73	75.37	83.48	71.97	81.62	81.12	73.08	44.76	53.64	30.51	21.05
1859.2	12.76	6.74	14.85	19.04	38.7	39.93	81.9	75.2	83.39	72.32	81.57	81.03	72.87	44.8	53.66	30.57	21.05
1862.7	12.98	6.9	14.99	19.18	38.81	39.86	82.07	75.19	83.35	72.79	81.51	80.95	72.64	44.79	53.68	30.53	21.08
1866.2	13.18	7.19	14.99	19.2	38.73	39.8	82.08	75.04	83.2	73.18	81.35	80.69	72.41	44.82	53.8	30.5	21.09
1869.7	13.4	7.39	14.94	19.25	38.44	39.68	82.12	75	83.15	73.46	81.41	80.54	72.11	44.77	53.95	30.52	21.2
1873.2	13.54	7.56	14.94	19.29	38.21	39.81	82.1	75.03	83.14	73.87	81.17	80.45	72.02	45	54.12	30.37	21.07
1876.7	13.58	7.55	15.08	19.27	38	39.91	82.37	75.16	83.29	74.52	81.48	80.88	71.9	45.23	54.31	30.31	21.14
1880.2	13.54	7.51	15.05	19.18	37.74	40.07	82.48	75.12	83.46	75.08	81.7	81.05	71.41	45.45	54.45	30.18	21.14
1883.7	13.5	7.44	15.05	19.12	37.47	40.11	82.54	74.85	83.22	75.49	81.57	80.77	70.33	45.52	54.59	29.95	21.18
1887.2	13.42	7.46	15.07	19.06	37.01	40.09	82.66	74.25	82.83	75.88	81.25	80.11	68.49	45.61	54.64	29.6	21.14
1890.7	13.38	7.42	15	18.99	36.55	40.11	82.64	73.4	81.99	75.81	80.55	79.02	65.74	45.56	54.72	29.21	21.14
1894.2	13.34	7.44	15	18.97	36.11	40.03	82.62	72.41	81.18	75.88	79.64	77.51	62.51	45.58	54.77	28.76	21.13
1897.7	13.26	7.45	15.03	18.98	35.77	39.98	82.8	71.43	80.32	75.8	78.92	76.17	59.35	45.52	54.78	28.3	21.16
1902.7	12.5	6.47	14.96	17.42	34.37	38.48	80.93	70.04	78.6	75.49	77.04	70.43	56.81	46.09	53.94	27.21	20.29
1905.5	12.69	6.53	14.37	17.93	33.86	38.72	81.88	70.13	79.19	77.18	77.52	71.14	56.38	46.43	54.38	27.09	20.72
1908.2	12.6	6.46	14.33	18.26	34	38.8	81.95	69.91	78.8	76.79	77.36	71.63	55.3	46.21	54.61	27.14	20.44
1911	12.48	6.44	14.36	17.97	34.38	38.84	81.28	70.44	79.06	76.85	77.09	71.67	55.91	46.24	54.49	27.25	20.68
1913.7	12.6	6.36	14.22	18.3	34.03	39.14	80.73	70.66	79.44	76.45	77.3	71.52	56.96	46.46	54.55	27.27	21.13
1916.5	12.44	6.77	14.05	18.31	33.94	39.04	81.52	71.81	80.19	77.14	78.86	73.52	58.67	46.79	54.71	26.98	21.2
1919.2	12.27	6.77	14.26	18.12	33.78	39.26	82.44	72.98	81.76	77.97	80.03	75.39	60.59	46.51	54.84	26.76	21.06
1921.9	12.24	6.69	14.37	17.88	33.7	39.43	82.24	73.05	81.62	77.57	80.06	75.7	61.53	46.48	55	27.03	21.04
1924.7	12.53	6.75	14.46	18.04	33.83	39.33	82.19	73.65	82.05	77.78	80.48	76.21	62.68	46.64	55.21	27.22	21.07
1927.4	12.68	6.68	14.52	18.25	34	39.42	82.15	74.02	82.68	77.95	80.97	76.77	63.91	46.7	55.24	27.01	21.24
1930.1	12.79	6.68	14.7	18.27	33.88	39.58	82.01	74.17	82.99	77.97	81.27	77.36	64.63	46.76	55.33	27.13	21.31
1932.9	12.64	6.65	14.68	18.36	33.93	39.72	82.12	73.93	83.16	78.09	81.66	78.09	64.71	46.92	55.09	27.36	21.15
1935.6	12.59	6.8	14.63	18.28	34.22	39.7	82.69	74.26	83.13	78.2	81.93	78.42	65.06	46.97	55.2	27.34	21.16
1938.3	12.65	6.94	14.85	18.25	34.21	39.54	83.06	74.84	83.26	78.48	82.02	78.27	65.28	46.99	55.41	27.4	21.09
1941	12.65	6.84	14.9	18.25	34.12	39.65	82.63	74.44	82.83	78.44	81.56	77.76	64.88	47.06	55.54	27.48	21.1
1943.7	12.66	6.84	14.94	18.18	34.17	39.78	82.46	73.74	82.46	78.42	81.08	77.59	64.28	47.02	55.44	27.47	21.23
1946.4	12.67	7.01	14.99	18.08	34.16	39.93	82.38	73.53	82.12	78.62	81.24	77.3	63.98	47	55.3	27.43	21.33
1949.2	12.7	6.95	15.02	18.07	34.22	40.05	82.68	73.47	81.84	78.58	80.84	76.57	63.43	46.98	55.35	27.49	21.41
1951.9	12.73	6.8	14.97	18.25	34.35	40.02	83.08	73.3	81.72	78.83	80.67	76.5	63.27	46.98	55.6	27.51	21.38
1954.6	12.78	6.81	15.03	18.21	34.44	40.08	82.97	73.3	81.89	78.87	81.04	77.09	63.7	47	55.64	27.61	21.28
1957.3	12.7	6.82	15.03	18.08	34.49	40.19	82.91	73.46	82.01	78.56	81.11	77.44	64.09	47.17	55.44	27.7	21.24
1960	12.64	6.72	14.98	18.07	34.49	40.26	83.04	73.76	82.16	78.51	81.21	77.78	64.84	47.23	55.55	27.86	21.3
1962.7	12.74	6.85	14.97	18.2	34.57	40.44	82.93	74.32	82.57	78.77	81.64	78.69	66.07	47.26	55.64	27.94	21.35
1965.4	12.8	6.95	15.01	18.16	34.71	40.42	82.78	75.12	83.42	79.02	82.57	79.73	67.4	47.38	55.67	27.98	21.4
1968.1	12.83	6.95	15.07	18.09	34.85	40.27	83.1	75.77	83.94	79.15	83.03	80.49	68.45	47.38	55.7	28.05	21.41
1970.7	12.91	6.95	15.09	18.13	34.99	40.26	83.19	76.12	84.45	79.06	83.33	81.02	69.54	47.5	55.68	28.18	21.42
1973.4	12.9	7.02	14.99	18.15	35.15	40.35	82.94	76.01	84.6	78.99	83.22	81.21	70.11	47.54	55.78	28.23	21.43
1976.1	12.9	7.02	14.99	18.06	35.32	40.37	83.01	76.27	84.66	79.09	83.43	81.43	70.63	47.47	55.89	28.41	21.49
1978.8	13.01	7.1	15.14	18.06	35.45	40.45	83.27	76.57	84.77	79.23	83.54	81.83	71.11	47.55	55.94	28.55	21.49
1981.5	13.21	7.14	15.23	18.23	35.54	40.47	83.28	76.48	84.77	79.33	83.55	81.99	71.58	47.74	55.96	28.72	21.54
1984.1	13.24	7.22	15.19	18.33	35.66	40.6	83.28	76.31	84.71	79.25	83.55	81.98	71.88	47.74	56.04	28.81	21.64
1986.8	13.14	7.26	15.2	18.32	36.03	40.87	83.2	76.47	84.84	79.29	83.47	81.89	72.02	47.76	56.15	28.87	21.62
1989.5	13.02	7.14	15.36	18.26	36.27	40.92	83.24	76.74	84.88	79.55	83.93	81.81	72.02	47.82	56.15	28.93	21.6
1992.1	13.12	7.1	15.5	18.37	36.29	40.85	83.04	76.7	84.67	79.56	83.99	81.74	72	47.88	56.16	29.1	21.63
1994.8	13.11	6.98	15.71	18.46	36.42	40.99	83.05	76.58	84.68	79.58	83.53	81.69	72.09	47.84	56.23	29.2	21.66
1997.5	13	6.93	15.77	18.54	36.62	41.2	83.08	76.43	84.65	79.42	83.22	81.66	72.35	47.8	56.27	29.18	21.74
2000.1	12.88	6.79	15.87	18.75	36.8	41.31	82.55	76.37	84.45	79.23	83.16	81.6	72.17	47.85	56.3	29.37	21.81
2002.8	12.82	6.76	16	18.71	37	41.12	82.5	76.62	84.55	79.29	83.53	81.68	72.32	47.87	56.25	29.46	21.79
2005.4	12.72	6.63	16.16	18.56	37.13	41.08	82.64	76.93	84.64	79.55	83.82	82.02	72.8	48.05	56.57	29.57	22.05
2008.1	12.63	6.34	16.13	18.56	37.28	41.27	82.58	76.85	84.66	79.68	83.76	82.03	72.91	48.14	56.6	29.57	22.14
2010.7	12.51	6.23	16.09	18.55	37.52	41.48	82.68	76.56	84.63	79.35	83.66	82.13	72.74	48.08	56.49	29.52	22.16
2013.4	12.41	6.33	16.36	18.65	37.69	41.55	82.55	76.38	84.58	79.12	83.67	82.06	72.46	48.13	56.55	29.82	22.17
2016	12.49	6.31	16.46	18.77	37.76	41.58	82.38	76.39	84.36	79.14	83.51	81.82	72.09	48.23	56.67	30.08	22.14
2018.6	12.66	6.48	16.45	18.86	37.94	41.48	82.45	76.57	84.36	79.41	83.37	81.53	72.05	48.12	56.75	30.13	22.18
2021.3	12.84	6.61	16.55	18.83	38.13	41.49	82.55	76.45	84.47	79.5	83.19	81.35	71.77	48.19	56.87	30.22	22.32
2023.9	12.79	6.68	16.65	18.89	38.34	41.71	82.8	76.37	84.58	79.37	83.23	81.23	71.38	48.29	56.93	30.33	22.4
2026.5	12.81	6.77	16.62	18.97	38.54	41.8	82.84	76.38	84.28	79.25	83.2	80.98	70.93	48.35	56.99	30.38	22.4
2029.2	12.91	6.86	16.68	18.98	38.56	41.8	82.48	75.99	83.78	79.09	82.98	80.97	70.58	48.44	56.93	30.44	22.36
2031.8	13.07	6.86	16.77	19.03	38.54	41.84	82.41	76.06	84.01	79.05	82.85	80.95	70.44	48.52	57.09	30.55	22.35
2034.4	12.99	6.82	16.86	18.99	38.59	41.91	82.26	76.17	83.89	79.36	83	80.62	70.23	48.42	57.27	30.66	22.38
2037	12.91	6.8	16.79	18.93	38.74	41.92	82.34	76.03	83.62	79.56	82.95	80.32	69.95	48.46	57.28	30.69	22.34
2039.7	12.93	6.79	16.8	18.98	38.88	41.98	82.31	75.89	83.67	79.21	82.54	80.27	69.77	48.54	57.11	30.67	22.51
2042.3	12.94	6.77	16.87	19.03	39	42.03	82.45	75.86	83.68	79.23	82.38	80.23	69.5	48.63	57.1	30.72	22.53
2044.9	12.92	6.73	16.84	18.91	39.03	42	82.32	75.7	83.57	79.36	82.32	79.91	69.16	48.69	57.19	30.8	22.52
2047.5	12.83	6.7	16.88	18.85	38.99	42.05	82.26	75.47	83.28	79.57	82.41	79.57	68.77	48.62	57.12	30.91	22.6
2050.1	12.74	6.63	16.98	18.8	39.12	42.05	81.99	75.22	82.87	79.2	82.23	79.28	68.29	48.72	57.16	31.05	22.7
2052.7	12.77	6.6	16.98	18.73	39.26	41.95	81.92	75.22	82.97	79.18	82.16	79.26	67.96	48.72	57.14	31.09	22.55
2055.3	12.71	6.62	16.93	18.71	39.32	41.95	81.85	75.39	82.91	79.15	82.17	79.23	67.38	48.65	57.17	31.08	22.49
2057.9	12.73	6.66	16.93	18.7	39.31	42.03	82.18	75.27	82.85	79.27	82.35	79.1	66.94	48.69	57.11	31.2	22.51
2060.5	12.84	6.82	16.92	18.57	39.24	42.1	82.23	75.04	82.91	79.53	82.15	78.6	66.24	48.61	56.99	31.32	22.53
2063.1	12.96	6.93	16.97	18.61	39.32	42.08	82.42	74.79	82.76	79.67	81.99	78.04	65.44	48.56	56.89	31.3	22.63
2065.7	13.09	7.08	17.01	18.66	39.48	42.2	82.55	74.57	82.2	79.95	81.42	77.52	64.24	48.42	56.91	31.43	22.74
2068.3	13.16	7.22	16.98	18.7	39.52	42.17	82.44	73.84	81.12	79.89	80.86	76.56	62.51	48.37	56.76	31.48	22.61
2070.9	13.42	7.42	16.95	18.69	39.47	42.12	82.41	73.04	80.54	79.73	80.27	75.54	61.07	48.47	56.77	31.4	22.5
2073.4	13.51	7.52	16.84	18.69	39.49	42.22	82.7	72.77	80.42	80.05	79.87	75.23	59.74	48.53	56.92	31.36	22.62
2076	13.51	7.59	16.88	18.71	39.71	42.3	83.04	72.44	79.91	80.37	79.45	74.38	58.53	48.48	57.01	31.46	22.64
2078.6	13.6	7.71	16.95	18.64	39.74	42.14	83.05	71.97	79.42	80.54	79.14	73.37	57.36	48.49	57.06	31.59	22.69
2081.2	13.69	7.94	17.06	18.66	39.74	42.08	82.94	71.44	79.17	80.87	78.98	72.76	56.55	48.42	56.99	31.55	22.74
2083.7	13.82	8.13	17.06	18.83	39.94	42.15	83.16	71.17	79.16	80.88	78.97	72.69	56.23	48.5	56.92	31.62	22.82
2086.3	13.95	8.18	16.93	18.9	40	42.24	83.37	71.44	78.94	80.67	78.94	72.6	56.15	48.45	56.84	31.67	22.92
2088.9	13.93	8.16	17.03	18.77	39.89	42.37	82.93	71.19	78.47	80.41	78.66	72.45	56.06	48.5	56.83	31.64	22.82
2091.4	14.03	8.18	17.22	18.77	40.03	42.43	82.92	71.08	78.68	80.65	78.68	72.26	56.47	48.51	56.79	31.85	22.78
2094	14.3	8.19	17.21	19.05	40.15	42.41	82.74	71.34	79.01	80.52	78.71	72.25	56.21	48.3	56.65	32	22.7
2096.6	14.4	8.51	17.12	19.12	40.14	42.48	82.74	71.37	78.98	80.71	78.58	72.18	55.74	48.04	56.45	31.86	22.83
2099.1	14.36	8.8	17.27	18.97	40.24	42.51	82.98	70.92	78.52	80.75	78.52	72.34	55.52	48.1	56.32	31.85	22.92
2101.6	14.54	8.87	17.45	19.01	40.52	42.43	82.91	70.4	77.82	80.57	78.03	71.72	54.53	48.08	56.28	31.97	22.86
2104.2	14.77	8.85	17.45	19.05	40.57	42.39	82.68	69.67	77.25	80.33	77.36	70.39	52.46	47.98	56.3	31.96	22.88
2106.8	14.74	8.95	17.3	18.92	40.54	42.56	82.94	68.67	76.01	80.25	76.22	68.56	49.95	47.96	56.1	31.89	22.84
2109.3	14.83	9.09	17.32	19.05	40.45	42.8	83.04	66.81	74.4	79.92	74.82	66.08	47.03	48.05	55.95	31.88	23
2111.8	14.84	9.1	17.39	19.17	40.44	42.75	83.11	65.07	72.78	79.87	73.2	63.82	43.8	47.96	55.69	31.89	23.18
2114.4	14.86	9.21	17.56	19.19	40.59	42.69	83	63.3	71.01	79.98	71.74	61.63	40.25	47.81	55.49	31.87	23
2116.9	15.11	9.46	17.57	19.16	40.86	42.63	83.05	61.61	69.14	79.92	70.61	59.52	37.24	47.56	55.24	31.98	22.95
2119.4	15.11	9.55	17.5	19.05	40.82	42.65	83.46	59.85	67.65	79.87	69.13	57.32	34.67	47.01	54.56	31.95	23.08
2122	15.15	9.65	17.51	19.22	40.84	42.85	83.26	57.63	65.68	79.56	67.06	54.77	31.89	46.62	53.96	31.81	23.15
2124.5	15.19	9.61	17.58	19.22	40.93	42.83	82.68	55.26	62.81	78.96	64.82	51.65	28.69	46.17	53.37	31.61	23.32
2127	15.25	9.58	17.71	18.99	41.02	42.73	82.71	53.15	60.83	78.87	63.07	49.2	26.57	45.6	52.69	31.42	23.17
2129.6	15.27	9.64	17.68	19.06	40.93	42.78	83.3	51.82	60.06	79.55	62.21	48.07	24.95	44.63	51.57	31.38	22.96
2132.1	15.28	9.54	17.53	19.08	40.71	42.9	83.1	51.54	59.62	79.17	61.96	47.5	24.02	43.34	49.84	31.3	23.04
2134.6	15.19	9.42	17.45	18.86	40.71	42.53	83.1	52.59	59.98	78.67	62.41	47.94	24.6	41.77	47.63	31.17	23.22
2137.1	15.24	9.45	17.45	18.69	40.71	42.3	83.12	54.22	61.81	78.48	63.71	49.58	26.58	39.73	45.19	31.04	23.17
2139.6	15.19	9.3	17.35	18.88	40.61	42.56	82.98	55.46	63.55	78.36	64.71	51.89	28.89	38.39	43.03	31.28	23.16
2142.1	15.09	9.15	17.32	18.73	40.61	42.74	82.75	56.57	64.88	78.23	65.83	53.31	31.13	37.49	41.44	31.49	23.04
2144.6	15.08	9.25	17.34	18.51	40.69	42.58	82.51	57.22	65.33	77.77	66.6	53.74	32.35	36.91	40.91	31.61	22.97
2147.1	15.17	9.43	17.1	18.51	40.6	42.4	82.61	57.11	65.12	77.45	66.6	53.85	32.46	37.04	40.88	31.54	23.1
2149.6	15.24	9.44	16.95	18.47	40.57	42.46	82.86	56.36	64.14	77.81	65.72	53.31	31.55	37.09	40.96	31.45	23.11
2152.1	15.07	9.47	16.95	18.26	40.51	42.34	83.07	55.63	63.3	78.13	64.98	51.95	30.28	36.89	41.01	31.35	22.98
2154.6	15.07	9.43	16.91	18.17	40.07	42.34	83	55.02	62.83	78.04	64.41	51	29.14	36.52	40.35	31.09	22.91
2157.1	15.19	9.39	16.7	18.15	40.05	42.33	82.86	55.13	62.96	77.35	64.76	51.11	29.1	36.17	39.59	31.11	22.92
2159.6	15.19	9.32	16.54	17.93	40.03	42.02	83.14	56.42	64.26	77.41	65.96	52.7	30.75	35.56	39.06	31.18	22.96
2162.1	14.97	9.19	16.45	17.63	39.86	42	83.01	58.17	66.14	77.6	67.2	54.99	33.23	35	38.48	31.19	22.8
2164.6	14.91	9.09	16.34	17.5	39.86	41.91	82.66	60.21	67.45	77.34	68.4	57.23	35.96	34.62	37.95	31.34	22.6
2167.1	14.93	9.02	16.26	17.62	39.53	41.77	82.55	61.28	68.83	77.34	69.57	58.83	38.19	34.67	37.62	31.45	22.56
2169.6	14.87	9.05	16.08	17.49	39.42	41.73	82.73	61.73	69.72	77.51	70.15	60.02	39.66	34.95	37.96	31.31	22.57
2172	14.85	8.95	15.71	17.28	39.48	41.62	82.99	61.93	69.73	77.22	70.27	60.32	39.79	35.46	38.72	31.22	22.67
2174.5	14.76	8.83	15.63	17.15	39.07	41.21	82.83	61.59	68.99	77.15	69.96	59.44	39.38	36.08	39.48	31.35	22.63
2177	14.72	8.78	15.55	17.11	38.76	40.97	82.58	60.82	68.4	77.6	69.48	58.55	39.07	36.73	40.19	31.43	22.54
2179.4	14.89	8.7	15.25	16.83	38.54	40.94	82.88	60.09	68.05	77.64	69.25	57.8	38.6	36.91	40.71	31.18	22.44
2181.9	14.63	8.6	15.04	16.61	38.3	41.04	83.33	60.42	68.42	77.52	69.08	58	38.49	36.86	40.91	31.09	22.42
2184.4	14.4	8.46	14.88	16.57	38.12	41.06	82.99	61.36	69.05	77.39	69.7	59.06	39.85	37.03	41.05	31.18	22.17
2186.8	14.23	8.35	14.77	16.55	38.01	40.89	82.67	62.69	70.2	77.59	70.86	60.71	41.83	37.5	41.45	31.15	21.95
2189.3	14.17	8.31	14.6	16.27	37.81	40.63	82.35	63.6	71.25	77.36	71.7	62.04	43.4	38.21	42.2	31.19	22.22
2191.7	14	8.18	14.5	16.11	37.68	40.62	82.64	64.5	71.89	77.72	72.56	63.16	44.9	39.11	43.32	31.1	22.26
2194.2	13.83	7.98	14.46	16.15	37.7	40.42	82.71	65.2	72.54	77.74	72.88	63.95	46.44	39.85	44.44	31.02	22.06
2196.6	13.7	7.84	14.53	16.12	37.85	40.26	82.4	65.71	73.03	77.71	73.6	64.69	47.89	40.58	45.71	30.95	22.05
2199.1	13.58	7.72	14.54	15.82	37.7	40.31	82.26	66.24	73.39	77.19	74.08	65.32	48.39	41.29	46.61	31.05	22.14
2201.5	13.4	7.55	14.31	15.85	37.45	40.33	82.28	66.43	73.78	76.92	73.89	65.73	48.48	41.99	47.36	31.04	21.99
2204	13.25	7.25	14.17	16	37.22	40.32	82.29	66.47	73.91	77.33	73.91	65.64	48.41	42.41	47.72	30.79	22.09
2206.4	13.19	7.02	14.25	15.72	37.14	40.27	82.35	66.23	73.58	77.37	73.82	65.17	47.99	42.69	48.15	30.76	22.1
2208.9	12.92	6.99	14.18	15.52	37.31	40.15	82.28	65.87	73.01	77.05	73.25	64.92	46.73	42.78	48.58	30.84	21.79
2211.3	12.69	6.85	14.17	15.59	37.17	40.1	81.62	64.8	71.96	76.13	72.43	63.37	45.23	42.89	48.67	30.63	21.72
2213.7	12.7	6.65	13.99	15.23	36.83	40.19	81.57	63.61	71.2	75.78	71.69	61.81	43.37	43.29	48.63	30.25	21.95
2216.1	12.59	6.4	13.97	15.18	36.56	40.1	81.54	61.86	69.93	75.43	70.05	60.02	40.71	43.1	48.82	29.94	21.94
2218.6	12.09	6.39	13.9	15.41	36.38	39.85	81.6	59.75	67.9	75.06	68.4	58.02	38.02	43.01	49.12	29.84	21.96
2221	11.75	6.15	13.75	15.13	36.62	39.94	81.37	57.72	65.56	74.63	66.79	55.27	35.42	43.24	49.44	29.97	21.92
2223.4	11.71	5.92	13.71	14.71	36.69	39.97	81.27	55.81	63.53	73.81	65.12	52.51	32.31	43.69	49.86	29.9	21.85
2225.8	11.52	5.69	13.67	14.76	36.51	40.03	81.03	53.69	61.45	73.03	63.18	50	29.31	43.92	50.21	29.73	21.82
2228.2	11.26	5.52	13.5	14.65	36.34	39.87	81.37	51.68	59.38	72.3	61.61	47.7	27.2	44.07	50.5	29.52	21.83
2230.6	11.21	5.43	13.33	14.31	36.19	39.63	81.78	50.38	57.79	71.61	60.05	45.48	25.38	44.13	50.72	29.4	21.75
2233.1	10.91	5.28	13.12	14.23	35.91	39.45	81.32	48.03	56.16	71.28	58.07	43.46	23.25	44.31	51.01	29.34	21.6
2235.5	10.81	4.97	12.91	14.01	35.62	39.41	80.77	45.51	53.85	70.64	55.64	40.9	21.28	44.4	51.02	29.27	21.53
2237.9	10.7	4.92	12.65	13.64	35.19	39.1	80.83	43.65	51.68	69.95	53.76	38.34	18.78	44.39	51.1	28.96	21.55
2240.3	10.31	4.72	12.27	13.21	34.76	38.79	80.47	41.81	49.8	69.07	51.9	36.44	16.38	44.47	51.37	28.93	21.55
2242.7	10.06	4.55	11.89	12.96	34.33	38.69	80.19	39.63	47.74	67.95	50.27	34.44	14.23	44.66	51.15	28.74	21.37
2245.1	9.77	4.29	11.4	12.69	33.56	38.28	79.89	37.79	46.02	67.07	48.18	32.79	12.01	44.46	51.05	28.3	20.95
2247.5	9.63	4.18	10.9	12.44	32.55	37.74	79.95	36.54	44.78	66.35	46.7	31.46	10.3	44.27	51.14	28.07	20.86
2249.9	9.48	4.06	10.38	11.78	31.6	37.28	79.75	35.61	43.58	65.08	45.95	30.73	8.66	44.16	51.19	27.93	20.43
2252.2	9.33	3.72	9.64	11.32	30.33	36.25	79.66	34.99	42.82	64.3	45.52	30.3	7.4	44.09	50.73	27.64	19.78
2254.6	9.02	3.9	8.94	10.93	29.07	35.56	79.22	33.91	42.14	62.91	45.02	29.87	6.93	44.25	50.47	27.21	19.38
2257	8.63	3.93	8.24	10.28	27.71	34.56	78.71	33.77	42.29	61.67	44.93	29.52	6.31	44.2	50.71	26.77	18.92
2259.4	8.53	3.72	7.44	9.7	25.87	33.44	78.21	34.48	42.69	61.19	45.07	29.85	5.52	44.22	50.71	26.34	18.22
2261.8	8.09	3.5	6.85	9.17	24.11	32.28	78	34.9	42.79	59.64	45.98	30.2	5.16	43.8	50.28	26.09	17.55
2264.1	7.69	3.45	6.59	8.76	22.47	30.97	77.01	35.34	42.59	57.1	45.99	30.4	4.63	43.47	50.12	25.5	16.89
2266.5	7.43	3.48	6.17	8.45	21.24	30.03	76.42	35.85	43.24	55.82	46.23	30.82	4.56	43.64	49.88	24.94	16.41
2268.9	7.26	2.95	5.74	8.2	20.21	29.24	75.52	35.84	43.84	54.4	46.88	30.88	5.44	43.62	49.43	24.68	15.67
2271.2	7.08	2.57	5.23	7.86	18.92	28.21	74.76	36.64	44.95	52.28	48.05	31.43	6.35	43.01	48.89	24.49	15.23
2273.6	6.83	2.68	4.8	7.51	17.57	27.39	74.17	37.91	46.36	49.83	49.01	32.45	6.95	42.66	48.43	24.17	14.69
2276	6.69	2.89	4.87	7.28	17.07	27.1	73.32	38.42	46.98	47.32	49.83	33.39	7.21	42.53	47.87	23.93	14.31
2278.3	6.48	2.86	5.13	7.32	16.85	26.99	72.06	39.01	47.36	44.12	50.6	34.24	8.01	41.93	46.98	23.74	14.21
2280.7	6.14	2.56	5.03	7.25	16.75	26.97	71.23	39.86	48.01	40.9	50.95	34.84	9.19	41.28	46.29	23.14	14.42
2283	6.05	2.56	4.77	7.19	17.14	27.28	70.02	39.86	48.18	37.44	50.95	35.01	9.19	40.66	45.71	22.86	14.55
2285.4	5.78	2.72	4.84	7.18	17.82	27.68	68.78	40.14	48.03	34.48	51.29	34.99	8.75	40.22	45.24	22.75	14.97
2287.7	5.74	2.57	5.05	7.16	17.9	27.96	67.93	39.83	47.93	31.55	51.55	34.66	8.62	39.63	44.72	22.53	15.28
2290.1	5.8	2.34	5.02	6.87	17.8	27.82	66.84	39.97	47.64	28.8	51.66	34.55	9.08	39.26	43.79	22.2	15.33
2292.4	5.58	2.44	5.06	6.65	17.73	27.53	64.67	40.07	47.8	27.07	51.14	34.09	9.49	38.63	43	21.45	15.34
2294.8	5.48	2.39	4.77	6.65	17.43	27.45	62.32	40	47.5	25.54	50.71	33.93	9.64	37.8	42.41	20.84	15.18
2297.1	5.54	2.23	4.65	6.54	16.62	26.84	59.67	39.6	47.02	24.05	50.63	34	9.58	37.67	41.69	20.62	14.71
2299.4	5.59	2.16	4.32	6.04	15.75	25.78	57.25	39.27	47.34	23.12	50.28	33.94	9.36	37.43	41.12	20.42	14.01
2301.8	5.38	2.28	4.01	5.77	14.7	24.65	54.12	38.95	47.75	22.47	50	34.27	9.36	37.3	41.02	20.37	13.49
2304.1	5.26	2.4	3.6	5.74	13.56	23.28	50.67	38.29	47.05	21.14	49.9	33.71	9.71	37.23	40.77	20.24	12.81
2306.4	5.31	2.42	3.26	5.4	12.32	22.13	47.31	38.08	46.15	20.38	50.19	32.69	9.42	37.04	40.66	20.19	12.04
2308.7	5.18	2.36	3.3	4.97	11.56	21.38	44.94	37.94	46.3	20.43	49.61	32.3	8.75	37.2	40.97	20.15	11.46
2311.1	5.44	2.29	3.53	4.94	11.23	21.24	45.31	38.32	46.51	20.96	49.7	32.34	8.78	37.54	41.34	20.23	11.23
2313.4	5.7	2.13	3.48	4.9	11.36	20.96	47.65	37.83	46.01	21.68	49.49	32.52	9.41	38.29	41.33	20.47	11.36
2315.7	5.47	2.15	3.42	5.17	11.73	21.28	50.94	37.37	45.09	22.13	48.64	32.57	9.19	38.76	42.15	21.27	11.33
2318	5.35	2.38	3.67	5.33	12.07	21.82	53.7	36.36	43.76	22.62	47.57	31.71	8.67	39.09	42.96	21.23	11.47
2320.3	5.51	2.3	3.6	5.7	12.32	22.22	56.1	34.9	42.61	23.55	46.47	30.41	7.92	39.25	43.08	20.98	11.81
2322.6	5.65	2.22	3.53	6.07	12.55	22.68	58.82	34.2	42.48	24.4	45.32	29.41	6.97	39.48	43.31	21.09	12.24
2324.9	5.6	2.24	3.76	5.7	13.26	23.05	60.62	33.85	42.04	24.78	44.69	28.98	6.19	39.15	43.32	21.66	12.33
2327.2	5.46	2.16	3.92	5.75	13.49	23.53	61.63	33.41	41.99	24.6	44.7	28.89	6.55	38.97	43.2	21.65	12.66
2329.5	5.54	2.19	3.97	6.15	13.68	23.86	62.07	33.1	41.61	24.6	45.06	29.2	6.44	38.55	42.74	21.21	12.73
2331.8	5.63	2.34	3.93	6.27	13.95	23.92	61.68	33.18	41.59	25.47	44.63	28.27	6.31	38.31	42.38	21.51	12.97
2334.1	5.51	2.48	4	5.92	14.14	24.09	61.76	33.02	41.57	26.6	44.18	28.27	6.65	37.84	41.45	21.82	13.16
2336.4	5.48	2.52	4.05	6	14.11	24.22	61.84	33.09	41.79	27.05	44.2	28.26	6.28	37.05	40.78	21.67	13
2338.7	5.56	2.45	3.89	6.2	14.21	24.43	60.24	33.17	41.22	26.34	44.88	28.54	5.61	36.54	40.14	21.65	12.97
2341	5.52	2.14	3.6	5.93	13.91	24.45	58.52	33.33	40.99	26.91	45.43	29.14	5.68	36.39	39.11	21.55	13
2343.2	5.47	2.16	3.64	5.66	13.51	24.01	56.14	34.09	41.35	28.07	46.37	28.82	6.02	35.38	38.34	21.36	13.05
2345.5	5.29	2.76	3.68	5.37	13.3	23.33	53.42	34.68	42.53	27.34	46.33	28.86	6.58	34.58	38.04	21.12	12.84
2347.8	5.48	2.45	3.5	5.57	12.8	22.86	51.15	34.35	42.49	26.46	46.31	29.77	6.11	34.4	37.44	21.21	12.68
2350.1	5.56	2.25	3.19	5.66	12.29	22.41	51.29	34.28	42.27	26.55	46.65	30.93	5.15	33.98	36.99	21.69	12.53
2352.4	5.6	2.26	3.33	5.57	12.11	21.99	52.62	35.34	42.93	26.96	46.6	30.37	6.28	34.02	36.68	21.91	12.11
2354.6	5.2	2.3	3.26	5.15	12.02	21.8	54.52	35.64	43.62	26.33	47.07	30.32	6.65	33.99	36.69	22.09	11.53
2356.9	5.54	1.85	3.33	4.88	11.75	21.83	55.68	35.14	42.43	25.14	48.11	31.08	6.22	34	36.5	22	11.38
2359.1	5.74	1.75	3.25	5.2	12.29	22.14	56.25	34.24	41.85	24.73	47.28	30.43	6.25	33.97	36.76	21.67	11.53
2361.4	5.7	2.03	3.16	5.4	12.72	22.37	56.71	35.07	43.29	25.21	46.58	30.41	6.85	34.19	36.89	21.98	11.7
2363.7	5.64	1.92	3.46	5.61	12.79	22.48	55.83	36.39	44.44	23.89	47.22	30.56	7.5	34.38	36.95	21.93	11.88
2365.9	5.43	1.94	3.62	5.44	13	22.84	56.34	36.9	43.66	23.38	48.73	30.99	7.32	34.26	37.27	22.02	12.07
2368.2	5.38	2.1	3.81	5.09	12.85	22.73	56.57	37.43	44.57	23.43	49.14	32	8.29	33.96	37.22	21.82	12.18
2370.4	5.35	2.14	4.14	5.03	13.04	22.86	57.02	38.01	45.91	23.39	50	32.75	8.48	34.29	37.09	21.74	12.23
2372.7	5.31	2.04	3.81	5.55	13.04	23.89	56.01	38.12	46.63	22.87	49.27	32.26	8.8	34.58	37.45	21.64	12.62
2374.9	5.1	2.21	3.59	5.76	13.34	24.72	55.79	39.17	46.59	23.44	49.55	32.34	8.9	34.89	37.5	21.63	12.92
2377.2	5.45	2.1	3.5	5.4	14.06	24.46	55.12	39.16	46.08	24.4	49.7	32.83	9.04	35.05	37.64	21.73	12.78
2379.4	5.26	2.13	3.98	5.34	14.29	24.24	54.74	39.45	45.87	24.77	49.54	33.64	9.48	35.35	38.24	21.79	13.28
2381.6	5.04	2.31	4.47	5.39	13.99	24.71	53.87	39.63	46.13	25.39	50.15	33.44	9.29	35.82	38.63	21.57	13.7
2383.9	5.25	2.19	4.08	5.29	14.26	24.85	52.96	38.94	46.11	26.17	49.84	32.71	10.28	35.86	38.68	21.62	13.68
2386.1	6.09	2.23	4.01	5.55	14.69	24.51	52.68	38.17	45.74	26.81	48.9	32.49	10.09	35.94	39.28	21.89	13.64
2388.3	6.03	2.11	4.37	5.5	14.68	24.51	53.25	37.66	46.43	27.27	48.7	32.47	9.74	36.38	39.76	22.17	13.61
2390.6	5.48	1.98	4.41	5.56	14.81	24.69	53.27	36.93	45.1	27.78	47.71	31.05	9.15	36.42	40.12	22.22	13.89
2392.8	5.21	1.69	4.14	5.61	14.8	24.88	52.96	36.84	44.41	27.3	47.37	30.92	9.21	36.62	40.5	21.96	13.71
2395	5.48	2.35	3.76	5.71	14.6	25.08	52.7	37.5	45.61	27.36	47.97	31.76	10.14	37.22	40.63	21.59	13.33
2397.2	5.14	2.25	3.69	5.67	14.75	24.92	53.45	37.59	45.52	27.24	48.62	31.72	10	37.87	41	21.72	13.61
2399.4	5.2	1.63	3.74	5.48	14.62	24.83	53.66	37.63	45.64	26.83	49.48	31.71	8.36	37.83	41.69	21.59	13.95
2401.6	5.26	1.81	3.78	5.56	13.8	25.04	53.74	39.5	46.62	26.69	52.31	32.38	8.9	37.56	41.92	21.21	13.8
2403.9	4.86	2.18	4.02	5.78	14.12	24.7	54.91	41.09	46.91	28	52.36	34.18	9.45	37.91	41.16	22.11	13.61
2406.1	5.1	2.21	4.08	6.07	14.9	24.74	55.19	41.48	48.15	28.89	51.48	35.19	11.11	37.89	40.9	22.53	13.86
2408.3	5.34	1.55	3.79	6.17	15.52	25.61	54.14	40.98	48.5	29.7	51.5	34.21	11.28	37.54	41.45	22.75	13.93
2410.5	5.1	1.41	4.22	5.55	15.38	25.89	53.82	40.08	48.09	30.53	51.53	33.97	10.31	37.32	41.68	22.9	14.31
2412.7	5	1.79	4.64	5.27	15.27	25.64	54.3	39.45	47.27	31.25	51.17	33.59	9.77	37.09	41.45	22.73	14.73
2414.9	5.23	1.99	4.51	5.73	15.34	26.02	53.75	38.74	47.04	31.62	50.2	33.2	9.49	37.36	41.4	23.11	14.6
2417.1	5.55	2.59	4.25	6.04	15.47	25.38	54.66	38.46	46.15	32.39	50.61	33.2	9.31	37.5	41.13	23.96	14.91
2419.2	5.47	2.83	4.34	5.95	15.55	24.81	55.6	38.59	45.64	34.44	50.21	33.2	8.71	36.73	40.5	23.8	14.78
2421.4	4.58	2.48	4.58	5.65	15.98	25.69	57.2	38.98	46.61	34.32	49.58	32.2	8.47	36.47	39.77	23.2	14.62
2423.6	4.62	2.31	4.62	5.73	15.61	25.84	55.56	38.46	45.73	35.04	48.72	32.05	7.69	36.58	39.53	22.73	14.62
2425.8	5.45	2.14	4.28	5.8	15.4	25.45	54.35	37.39	43.48	36.52	47.83	31.3	6.96	35.87	39	22.8	14.2
2428	5.18	1.79	4.18	5.51	15.31	25.82	55.56	36	42.22	36.44	47.11	30.22	7.56	35.45	38.16	22.86	14.29
2430.2	5.27	1.62	4.26	5.6	15.77	26.2	56.68	34.1	42.4	36.87	47	28.57	7.83	34.93	38.38	23.03	14.52
2432.3	5.32	1.43	4.29	5.46	16.18	26.21	54.72	31.6	41.51	35.85	45.28	27.36	6.6	34.8	38.87	22.69	14.71
2434.5	4.99	1.87	4.78	5.77	16.67	26.28	55.12	31.22	40.98	35.61	43.9	26.34	6.83	35.26	38.68	22.44	14.74
2436.7	4.91	2.14	4.91	5.9	16.81	26.2	56.35	30.46	39.59	37.06	42.64	26.4	6.6	34.72	37.99	22.27	15.07
2438.8	5.47	1.75	4.16	5.37	16.55	26	56.7	27.84	36.6	38.66	38.66	24.74	4.64	34	37.14	22.15	15.21
2441	5.59	2.01	3.58	5	16.36	26.24	56.77	26.04	33.85	38.02	34.9	23.96	5.73	33.94	36.36	22.27	15
2443.2	5.19	2.03	3.61	5.73	16.51	26.73	59.46	25.95	32.97	37.84	34.59	23.78	6.49	33.87	36.47	22.25	14.45
2445.3	5.69	1.82	4.33	6.25	16.67	26.93	60	23.89	33.33	37.78	34.44	22.78	4.44	33.02	36.34	22.22	13.89
2447.5	6.07	2.1	5.14	5.88	16.24	26.49	59.2	24.14	35.63	36.21	35.63	23.56	4.02	32.22	35.06	21.65	14.35
2449.6	5.28	2.4	4.56	5.35	16.55	25.85	58.93	26.19	36.31	35.71	35.71	23.21	5.36	30.68	34.55	21.9	14.36
2451.8	5.08	1.94	3.87	5.21	15.88	25	60.74	27.61	38.04	36.2	37.42	23.93	6.13	28.92	33	22.08	13.9
2453.9	5.9	1.23	3.69	5.47	14.43	24.75	64.56	28.48	41.14	37.97	41.77	26.58	6.33	28.75	31.59	21.89	13.43
2456.1	6.23	1.5	3.74	5.33	14.21	24.37	64.71	32.68	42.48	38.56	45.75	29.41	5.88	28.68	31.22	21.57	13.96
2458.2	5.78	1.76	4.52	5.15	15.21	23.59	61.84	34.87	42.76	37.5	46.05	29.61	7.24	27.95	30.41	22.16	13.66
2460.4	5.08	1.78	4.31	5.18	14.51	23.58	61.59	37.09	43.71	37.75	45.7	29.8	7.95	26.68	28.76	22.02	12.69
2462.5	4.65	2.33	3.88	4.99	12.86	23.68	65.73	39.86	46.85	40.56	50.35	31.47	8.39	26.05	28.35	22.31	12.34
2464.6	5.24	2.09	4.19	5.35	13.64	23.32	68.12	40.58	49.28	41.3	52.9	31.88	9.42	26.54	27.81	22.99	13.1
2466.8	5.32	2.13	4.26	6.52	14.95	23.91	66.67	39.13	47.83	40.58	52.17	31.88	9.42	25.82	27.17	23.1	13.32
2468.9	5.69	1.9	4.34	6.35	14.92	24.65	64.96	40.15	46.72	38.69	52.55	35.77	9.49	25.48	26.52	22.1	14.36
2471	5.26	1.66	4.16	5.7	15.1	25.36	64.89	43.51	48.85	39.69	53.44	37.4	9.92	25.93	26.5	21.37	15.1
2473.1	5.14	2.86	3.71	5.57	15.25	26.02	67.2	44.8	51.2	40	53.6	36	11.2	26.02	26.69	21.99	15.84
2475.2	5.23	3.2	4.07	6.25	15.48	26.41	69.17	44.17	53.33	39.17	54.17	36.67	12.5	24.93	26.79	22.62	14.58
2477.4	4.97	2.05	4.68	6.57	17.01	27.46	67.23	45.38	52.1	38.66	56.3	38.66	11.76	25.07	27.16	22.69	14.03
2479.5	5.62	1.78	4.73	6.01	17.72	27.66	66.67	47.01	52.14	40.17	57.26	40.17	12.82	26.14	27.33	23.12	15.02
2481.6	6.1	2.44	5.18	6.17	18.21	27.19	68.47	48.65	54.95	43.24	59.46	40.54	15.32	27.19	28.09	23.46	15.43
2483.7	5.66	1.89	5.35	6.33	18.04	27.8	67.89	44.95	55.05	42.2	60.55	40.37	16.51	27.8	28.48	23.42	15.19
2485.8	4.73	1.58	4.73	6.09	17.95	28.21	66.67	46.3	55.56	42.59	62.04	38.89	16.67	28.21	29.49	22.76	16.03
2487.9	5.1	2.23	4.78	6.51	18.24	27.78	69.23	49.04	57.69	45.19	62.5	42.31	16.35	29.41	31.27	22.48	16.29
2490	6.54	2.61	4.9	6.69	18.39	28.09	71.72	50.51	57.58	45.45	63.64	44.44	16.16	30.43	32.44	23.08	15.72
2492.1	6.06	2.36	4.71	5.86	17.93	28.33	71.88	51.04	56.25	43.75	62.5	43.75	15.63	31.74	34.14	22.76	15.86
2494.2	5.14	2.05	5.48	5.67	19.5	28.67	69.79	51.04	55.21	42.71	61.46	41.67	15.63	33.22	35.82	21.99	16.31
2496.3	4.88	1.74	5.57	6.18	20.36	29.08	71.58	50.53	55.79	43.16	60	41.05	15.79	32.98	36.73	21.82	17.09
2498.4	4.66	1.79	5.38	6.67	19.26	29.67	73.91	51.09	55.43	45.65	59.78	41.3	15.22	33.33	37.04	21.85	17.04
2500.5	5.15	2.21	5.15	6.79	19.25	29.32	72.83	48.91	54.35	44.57	60.87	41.3	16.3	34.96	36.98	22.26	16.6
2502.6	3.82	3.05	5.34	6.67	19.22	28.96	69.66	49.44	53.93	43.82	61.8	42.7	13.48	34.75	37.65	22.75	16.47
2504.7	3.17	1.98	5.16	6.91	18.7	28.8	71.26	48.28	54.02	41.38	60.92	42.53	12.64	34	39.02	22.36	15.85
2506.7	4.07	1.22	4.47	7.11	18.41	28.87	74.12	48.24	54.12	42.35	61.18	38.82	16.47	35.56	39.33	23.01	15.48
2508.8	5.02	1.26	5.02	7.33	20.26	28.33	73.42	49.37	58.23	49.37	63.29	43.04	15.19	35.19	38.79	24.14	16.38
2510.9	6.55	0.87	5.24	7.24	20.81	29.33	71.43	50.65	57.14	48.05	58.44	44.16	12.99	35.56	39.37	23.98	16.74
2513	5.94	7.31	5.02	6.25	18.75	28.71	69.74	48.68	57.89	40.79	65.79	42.11	17.11	37.32	43.75	25.48	13.94

## Sheet: metadata
SAMPLE ORDER	sample 1	sample 2	sample 3	sample 4	sample 5	sample 6	sample 7	sample 8	sample 9	sample 10	sample 11	sample 12	sample 13	sample 14	sample 15	sample 16	sample 17
NAME	spec_3	spec_2	spec_5	spec_18	spec_19	spec_2_01.24	spec_7_01.24	spec_05	spec_06	spec_08	spec_09	spec_10	spec_4_01.24	spec_007	spec_15	spec_12	spec_16
DESCRIPTION	red flattened container with ridges	faded red 5-gal bucket lid, round	thick, light gray iron-shaped plastic	teal-colored plastic. Bended hard plastic	steak plastic bag	construction/sand bag (white mesh)	clear plastic bag, with writing on it	repeat of green bottle 0000 and 0001	clear plastic, side of a bottle with grooves	screwdriver plastic case	clearish blue water bottle? Has grooves and curvature	clear cup, has the volume dented lines on the top and bottom	clear plastic/vinyl	plastic bag with writing	meat styrofoam packing case. Bright pink	yoga mat, not entirely clean	fabric/backing of couch
TYPE	PE	PE	PE	PE	PE	PE	PE	PET	PET	PET	PET	PET	PET	PE	Styrofoam	Unknown	Unknown
